# Supplementary material for: Structural aspects of intermolecular interactions in the solid state of 1,4-dibenzylpiperazines bearing nitrile or amidine groups
Source: Acta Crystallogr B Struct Sci Cryst Eng Mater. 2014 Sep 18;70(Pt 5):820–7. doi: 10.1107/S2052520614013754 (PMC4184373; doi:10.1107/S2052520614013754)
Supplement: Supplementary file 1 [file b-70-00820-sup1.cif]

##############################################################################
#                                                                            #
# This CIF contains the data in a paper accepted for publication in          #
# Acta Crystallographica Section B. It conforms to the requirements of       #
# Notes for Authors for Acta Crystallographica Section B, and has been       #
# peer reviewed under the auspices of the IUCr Commission on Journals.       #
#                                                                            #
# Full details of the Crystallographic Information File format               #
# are given in the paper "The Crystallographic Information File (CIF):       #
# a New Standard Archive File for Crystallography" by S. R. Hall, F. H.      #
# Allen and I. D. Brown [Acta Cryst. (1991), A47, 655-685].                  #
#                                                                            #
# The current version of the core CIF dictionary is obtainable from          #
# ftp://ftp.iucr.org/pub/cif_core.dic.                                       #
#                                                                            #
# Software is freely available for graphical display of the structure(s)     #
# in this CIF. For information consult the CIF software page                 #
# http://www.iucr.org/resources/cif/software.                                #
#                                                                            #
# This file may be used for bona fide research purposes within the           #
# scientific community so long as proper attribution is given to the journal # 
# article from which it was obtained.                                        #
#                                                                            #
##############################################################################
data_global
_audit_creation_method     SHELXL-97
_journal_date_recd_electronic     2014-04-11
_journal_date_accepted     2014-06-12
_journal_name_full     'Acta Crystallographica, Section B'
_journal_year     2014
_journal_volume     70
_journal_issue      5
_journal_page_first     820
_journal_page_last     827
_journal_paper_category     FA
_journal_paper_doi     10.1107/S2052520614013754
_journal_coeditor_code     BM5065
_publ_contact_author_name     'Prof. Dorota Maciejewska'
_publ_contact_author_address
;
Faculty of Chemistry
Adam Mickiewicz University
Grunwaldzka 6
60-780 Pozna\'n, Poland
;
_publ_contact_author_email     'dorota.maciejewska@wum.edu.pl'
_publ_section_title
;
Structural aspects of intermolecular interactions in solid state of
1,4-dibenzylpiperazines bearing nitrile or amidine groups by X-ray diffraction
supported by molecular modeling and compared with 13 C CP/MAS NMR data
;
loop_
    _publ_author_name
    _publ_author_address
    'Rezler, Mateusz'
;  Department of Organic Chemistry
Faculty of Pharmacy
Medical University of Warsaw
Banacha 1
02 097 Warsaw
Poland
;
    '\.Zo\/lek, Teresa'
;  Department of Organic Chemistry
Faculty of Pharmacy
Medical University of Warsaw
Banacha 1
02 097 Warsaw
Poland
;
    'Wolska, Irena'
;  Department of Crystallography
Faculty of Chemistry
Adam Mickiewicz University
Grunwaldzka 6
60-780 Pozna\'n
Poland
;
    'Maciejewska, Dorota'
;  Department of Organic Chemistry
Faculty of Pharmacy
Medical University of Warsaw
Banacha 1
02 097 Warsaw
Poland
;
data_mr-1a
_audit_creation_method     SHELXL-97
_database_code_depnum_ccdc_archive     'CCDC 1008046'
_chemical_name_systematic
;
1,4-bis(4-cyanobenzyl)piperazine
;
_chemical_name_common     ?
_chemical_formula_moiety     'C20 H20 N4'
_chemical_formula_sum     'C20 H20 N4'
_chemical_formula_weight     316.40
_chemical_melting_point     ?
_symmetry_cell_setting     triclinic
_symmetry_space_group_name_H-M     'P -1'
loop_
    _symmetry_equiv_pos_as_xyz
    'x, y, z'
    '-x, -y, -z'
_cell_length_a     6.6267(4)
_cell_length_b     8.3540(5)
_cell_length_c     8.6889(5)
_cell_angle_alpha     83.876(5)
_cell_angle_beta     72.881(5)
_cell_angle_gamma     70.676(5)
_cell_volume     433.78(4)
_cell_formula_units_Z     1
_cell_measurement_reflns_used     3570
_cell_measurement_theta_min     2.4479
_cell_measurement_theta_max     26.8582
_cell_measurement_temperature     293(2)
_exptl_crystal_description     block
_exptl_crystal_colour     colourless
_exptl_crystal_size_max     0.5
_exptl_crystal_size_mid     0.4
_exptl_crystal_size_min     0.35
_exptl_crystal_density_diffrn     1.211
_exptl_crystal_density_meas     ?
_exptl_crystal_density_method     'not measured'
_exptl_crystal_F_000     168
_exptl_absorpt_coefficient_mu     0.074
_exptl_absorpt_correction_type     multi-scan
_exptl_absorpt_process_details
;
CrysAlisPro, Agilent Technologies,
Version 1.171.35.15 (release 03-08-2011 CrysAlis171 .NET)
(compiled Aug  3 2011,13:03:54)
Empirical absorption correction using spherical harmonics,
 implemented in SCALE3 ABSPACK scaling algorithm.
;
_exptl_absorpt_correction_T_min     0.96516
_exptl_absorpt_correction_T_max     1.00000
_exptl_special_details     ?
_diffrn_ambient_temperature     293(2)
_diffrn_radiation_type     MoK\a
_diffrn_radiation_wavelength     0.71073
_diffrn_radiation_source     'Enhance (Mo) X-ray Source'
_diffrn_radiation_monochromator     graphite
_diffrn_measurement_device_type     'Xcalibur, Sapphire2, large Be window'
_diffrn_measurement_method     '\w scans'
_diffrn_detector_area_resol_mean     8.1929
_diffrn_reflns_number     6352
_diffrn_reflns_av_R_equivalents     0.0100
_diffrn_reflns_av_sigmaI/netI     0.0082
_diffrn_reflns_theta_min     4.70
_diffrn_reflns_theta_max     25.68
_diffrn_reflns_theta_full     25.68
_diffrn_measured_fraction_theta_max     0.992
_diffrn_measured_fraction_theta_full     0.992
_diffrn_reflns_limit_h_min     -8
_diffrn_reflns_limit_h_max     8
_diffrn_reflns_limit_k_min     -10
_diffrn_reflns_limit_k_max     10
_diffrn_reflns_limit_l_min     -10
_diffrn_reflns_limit_l_max     10
_diffrn_standards_number     6567
_diffrn_standards_interval_count     ?
_diffrn_standards_interval_time     ?
_diffrn_standards_decay_%     ?
_refine_special_details
;
 Refinement of F^2^ against ALL reflections.  The weighted R-factor wR and
 goodness of fit S are based on F^2^, conventional R-factors R are based
 on F, with F set to zero for negative F^2^. The threshold expression of
 F^2^ > 2sigma(F^2^) is used only for calculating R-factors(gt) etc. and is
 not relevant to the choice of reflections for refinement.  R-factors based
 on F^2^ are statistically about twice as large as those based on F, and R-
 factors based on ALL data will be even larger.
;
_reflns_number_total     1625
_reflns_number_gt     1409
_reflns_threshold_expression     >2sigma(I)
_refine_ls_structure_factor_coef     Fsqd
_refine_ls_matrix_type     full
_refine_ls_R_factor_all     0.0440
_refine_ls_R_factor_gt     0.0387
_refine_ls_wR_factor_gt     0.1118
_refine_ls_wR_factor_ref     0.1175
_refine_ls_goodness_of_fit_ref     1.053
_refine_ls_restrained_S_all     1.053
_refine_ls_number_reflns     1625
_refine_ls_number_parameters     114
_refine_ls_number_restraints     0
_refine_ls_hydrogen_treatment     mixed
_refine_ls_weighting_scheme     calc
_refine_ls_weighting_details
         'calc w=1/[\s^2^(Fo^2^)+(0.0601P)^2^+0.0584P] where P=(Fo^2^+2Fc^2^)/3'
_atom_sites_solution_hydrogens     geom
_atom_sites_solution_primary     direct
_atom_sites_solution_secondary     difmap
_refine_ls_shift/su_max     0.016
_refine_ls_shift/su_mean     0.004
_refine_diff_density_max     0.133
_refine_diff_density_min     -0.117
_refine_ls_extinction_method     SHELXL
_refine_ls_extinction_coef     0.078(14)
_refine_ls_extinction_expression
                                  'Fc^*^=kFc[1+0.001xFc^2^\l^3^/sin(2\q)]^-1/4^'
loop_
    _atom_type_symbol
    _atom_type_description
    _atom_type_scat_dispersion_real
    _atom_type_scat_dispersion_imag
    _atom_type_scat_source
    'C' 'C' 0.0033 0.0016
                         'International Tables Vol C Tables 4.2.6.8 and 6.1.1.4'
    'H' 'H' 0.0000 0.0000
                         'International Tables Vol C Tables 4.2.6.8 and 6.1.1.4'
    'N' 'N' 0.0061 0.0033
                         'International Tables Vol C Tables 4.2.6.8 and 6.1.1.4'
_computing_data_collection     'CrysAlisPro (Agilent Technologies, 2011)'
_computing_cell_refinement     'CrysAlisPro (Agilent Technologies, 2011)'
_computing_data_reduction     'CrysAlisPro (Agilent Technologies, 2011)'
_computing_structure_solution     'SHELXS-97 (Sheldrick, 1990)'
_computing_structure_refinement     'SHELXL-97 (Sheldrick, 1997)'
_computing_molecular_graphics     'Mercury (Macrae et al., 2006)'
_computing_publication_material     'SHELXL-97 (Sheldrick,1997)'
loop_
    _atom_site_type_symbol
    _atom_site_label
    _atom_site_fract_x
    _atom_site_fract_y
    _atom_site_fract_z
    _atom_site_U_iso_or_equiv
    _atom_site_adp_type
    _atom_site_calc_flag
    _atom_site_refinement_flags
    _atom_site_occupancy
    _atom_site_symmetry_multiplicity
    _atom_site_disorder_assembly
    _atom_site_disorder_group
    N N1 0.10408(16) 0.86797(12) 0.59789(11) 0.0469(3) Uani d . 1 1 . .
    N N2 0.7613(2) 0.70453(18) 1.21965(17) 0.0819(5) Uani d . 1 1 . .
    C C1 0.3807(2) 0.71994(15) 0.75000(14) 0.0498(3) Uani d . 1 1 . .
    C C2 0.5930(2) 0.61331(17) 0.74366(16) 0.0574(4) Uani d . 1 1 . .
    H H2A 0.6718 0.5422 0.6558 0.069 Uiso calc R 1 1 . .
    C C3 0.6906(2) 0.60984(17) 0.86392(17) 0.0590(4) Uani d . 1 1 . .
    H H3A 0.842(3) 0.530(2) 0.8587(19) 0.077(4) Uiso d . 1 1 . .
    C C4 0.5760(2) 0.71739(16) 0.99367(15) 0.0510(3) Uani d . 1 1 . .
    C C5 0.3641(2) 0.82650(19) 1.00210(16) 0.0638(4) Uani d . 1 1 . .
    H H5A 0.2869 0.8996 1.0887 0.077 Uiso calc R 1 1 . .
    C C6 0.2682(2) 0.82620(19) 0.88145(16) 0.0650(4) Uani d . 1 1 . .
    H H6A 0.1251 0.8988 0.8882 0.078 Uiso calc R 1 1 . .
    C C7 0.6780(2) 0.71263(17) 1.12006(17) 0.0608(4) Uani d . 1 1 . .
    C C8 0.2781(2) 0.71262(16) 0.61823(17) 0.0598(4) Uani d . 1 1 . .
    H H8A 0.3946 0.6879 0.5174 0.072 Uiso calc R 1 1 . .
    H H8B 0.2160 0.6198 0.6416 0.072 Uiso calc R 1 1 . .
    C C9 -0.0144(2) 0.83736(15) 0.49172(15) 0.0523(3) Uani d . 1 1 . .
    H H9A -0.0776 0.7475 0.5368 0.063 Uiso calc R 1 1 . .
    H H9B 0.0891 0.8011 0.3872 0.063 Uiso calc R 1 1 . .
    C C10 0.19728(19) 1.00347(15) 0.52785(14) 0.0499(3) Uani d . 1 1 . .
    H H10A 0.3028 0.9687 0.4237 0.060 Uiso calc R 1 1 . .
    H H10B 0.2759 1.0257 0.5971 0.060 Uiso calc R 1 1 . .
loop_
    _atom_site_aniso_label
    _atom_site_aniso_U_11
    _atom_site_aniso_U_22
    _atom_site_aniso_U_33
    _atom_site_aniso_U_12
    _atom_site_aniso_U_13
    _atom_site_aniso_U_23
    N1 0.0542(6) 0.0441(5) 0.0480(5) -0.0137(4) -0.0255(4) 0.0031(4)
    N2 0.0873(9) 0.0795(9) 0.0863(9) -0.0082(7) -0.0524(8) -0.0101(7)
    C1 0.0557(7) 0.0434(6) 0.0484(7) -0.0072(5) -0.0218(5) 0.0026(5)
    C2 0.0557(7) 0.0515(7) 0.0584(7) -0.0031(5) -0.0182(6) -0.0116(6)
    C3 0.0474(7) 0.0564(7) 0.0683(8) -0.0029(6) -0.0225(6) -0.0053(6)
    C4 0.0524(7) 0.0503(7) 0.0510(7) -0.0112(5) -0.0229(5) 0.0050(5)
    C5 0.0611(8) 0.0684(9) 0.0482(7) 0.0061(6) -0.0217(6) -0.0098(6)
    C6 0.0542(7) 0.0712(9) 0.0546(7) 0.0107(6) -0.0251(6) -0.0085(6)
    C7 0.0611(8) 0.0564(8) 0.0659(8) -0.0087(6) -0.0301(7) -0.0006(6)
    C8 0.0726(8) 0.0479(7) 0.0593(8) -0.0051(6) -0.0337(7) -0.0037(6)
    C9 0.0652(8) 0.0479(7) 0.0558(7) -0.0233(6) -0.0301(6) 0.0048(5)
    C10 0.0499(6) 0.0568(7) 0.0508(7) -0.0201(5) -0.0222(5) 0.0011(5)
_geom_special_details
;
 All esds (except the esd in the dihedral angle between two l.s. planes)
 are estimated using the full covariance matrix.  The cell esds are taken
 into account individually in the estimation of esds in distances, angles
 and torsion angles; correlations between esds in cell parameters are only
 used when they are defined by crystal symmetry.  An approximate (isotropic)
 treatment of cell esds is used for estimating esds involving l.s. planes.
;
loop_
    _geom_bond_atom_site_label_1
    _geom_bond_atom_site_label_2
    _geom_bond_site_symmetry_2
    _geom_bond_distance
    _geom_bond_publ_flag
    N1 C8 . 1.4582(15) ?
    N1 C10 . 1.4587(16) ?
    N1 C9 . 1.4636(14) ?
    N2 C7 . 1.1411(17) ?
    C1 C2 . 1.3826(17) ?
    C1 C6 . 1.3875(18) ?
    C1 C8 . 1.5090(16) ?
    C2 C3 . 1.3749(18) ?
    C2 H2A . 0.9300 ?
    C3 C4 . 1.3840(19) ?
    C3 H3A . 0.993(16) ?
    C4 C5 . 1.3837(17) ?
    C4 C7 . 1.4403(16) ?
    C5 C6 . 1.3769(17) ?
    C5 H5A . 0.9300 ?
    C6 H6A . 0.9300 ?
    C8 H8A . 0.9700 ?
    C8 H8B . 0.9700 ?
    C9 C10 2_576 1.5074(17) ?
    C9 H9A . 0.9700 ?
    C9 H9B . 0.9700 ?
    C10 C9 2_576 1.5074(17) ?
    C10 H10A . 0.9700 ?
    C10 H10B . 0.9700 ?
loop_
    _geom_angle_atom_site_label_1
    _geom_angle_atom_site_label_2
    _geom_angle_atom_site_label_3
    _geom_angle_site_symmetry_1
    _geom_angle_site_symmetry_3
    _geom_angle
    _geom_angle_publ_flag
    C8 N1 C10 . . 111.12(10) ?
    C8 N1 C9 . . 109.95(9) ?
    C10 N1 C9 . . 108.61(9) ?
    C2 C1 C6 . . 117.90(11) ?
    C2 C1 C8 . . 119.29(11) ?
    C6 C1 C8 . . 122.78(11) ?
    C3 C2 C1 . . 121.65(12) ?
    C3 C2 H2A . . 119.2 ?
    C1 C2 H2A . . 119.2 ?
    C2 C3 C4 . . 119.53(11) ?
    C2 C3 H3A . . 120.4(9) ?
    C4 C3 H3A . . 120.0(9) ?
    C3 C4 C5 . . 119.95(11) ?
    C3 C4 C7 . . 119.41(11) ?
    C5 C4 C7 . . 120.63(12) ?
    C6 C5 C4 . . 119.56(12) ?
    C6 C5 H5A . . 120.2 ?
    C4 C5 H5A . . 120.2 ?
    C5 C6 C1 . . 121.40(12) ?
    C5 C6 H6A . . 119.3 ?
    C1 C6 H6A . . 119.3 ?
    N2 C7 C4 . . 178.26(14) ?
    N1 C8 C1 . . 114.29(10) ?
    N1 C8 H8A . . 108.7 ?
    C1 C8 H8A . . 108.7 ?
    N1 C8 H8B . . 108.7 ?
    C1 C8 H8B . . 108.7 ?
    H8A C8 H8B . . 107.6 ?
    N1 C9 C10 . 2_576 110.36(10) ?
    N1 C9 H9A . . 109.6 ?
    C10 C9 H9A 2_576 . 109.6 ?
    N1 C9 H9B . . 109.6 ?
    C10 C9 H9B 2_576 . 109.6 ?
    H9A C9 H9B . . 108.1 ?
    N1 C10 C9 . 2_576 110.14(9) ?
    N1 C10 H10A . . 109.6 ?
    C9 C10 H10A 2_576 . 109.6 ?
    N1 C10 H10B . . 109.6 ?
    C9 C10 H10B 2_576 . 109.6 ?
    H10A C10 H10B . . 108.1 ?
loop_
    _geom_torsion_atom_site_label_1
    _geom_torsion_atom_site_label_2
    _geom_torsion_atom_site_label_3
    _geom_torsion_atom_site_label_4
    _geom_torsion_site_symmetry_1
    _geom_torsion_site_symmetry_2
    _geom_torsion_site_symmetry_3
    _geom_torsion_site_symmetry_4
    _geom_torsion
    _geom_torsion_publ_flag
    C6 C1 C2 C3 . . . . 0.8(2) ?
    C8 C1 C2 C3 . . . . -177.26(12) ?
    C1 C2 C3 C4 . . . . -1.1(2) ?
    C2 C3 C4 C5 . . . . 0.4(2) ?
    C2 C3 C4 C7 . . . . 179.55(12) ?
    C3 C4 C5 C6 . . . . 0.5(2) ?
    C7 C4 C5 C6 . . . . -178.64(13) ?
    C4 C5 C6 C1 . . . . -0.8(2) ?
    C2 C1 C6 C5 . . . . 0.1(2) ?
    C8 C1 C6 C5 . . . . 178.13(13) ?
    C10 N1 C8 C1 . . . . 71.10(14) ?
    C9 N1 C8 C1 . . . . -168.63(10) ?
    C2 C1 C8 N1 . . . . -156.04(12) ?
    C6 C1 C8 N1 . . . . 26.00(19) ?
    C8 N1 C9 C10 . . . 2_576 179.05(10) ?
    C10 N1 C9 C10 . . . 2_576 -59.17(14) ?
    C8 N1 C10 C9 . . . 2_576 -179.90(9) ?
    C9 N1 C10 C9 . . . 2_576 59.03(14) ?
loop_
    _geom_hbond_atom_site_label_D
    _geom_hbond_atom_site_label_H
    _geom_hbond_atom_site_label_A
    _geom_hbond_site_symmetry_A
    _geom_hbond_distance_DH
    _geom_hbond_distance_HA
    _geom_hbond_distance_DA
    _geom_hbond_angle_DHA
    C3 H3A N2 2_767 0.993(16) 2.654(17) 3.6273(19) 166.5(13)
data_pnt2
_audit_creation_method     SHELXL-97
_database_code_depnum_ccdc_archive     'CCDC 1008047'
_chemical_name_systematic
;
1,4-bis(4-amidinobenzyl)piperazine tetrahydrochloride
;
_chemical_name_common     ?
_chemical_formula_moiety     'C20 H30 N6, 4(Cl), 4(H2 O)'
_chemical_formula_sum     'C20 H38 Cl4 N6 O4'
_chemical_formula_weight     568.36
_chemical_melting_point     ?
_symmetry_cell_setting     monoclinic
_symmetry_space_group_name_H-M     'P2(1)/n'
loop_
    _symmetry_equiv_pos_as_xyz
    'x, y, z'
    '-x+1/2, y+1/2, -z+1/2'
    '-x, -y, -z'
    'x-1/2, -y-1/2, z-1/2'
_cell_length_a     6.1121(2)
_cell_length_b     12.8231(3)
_cell_length_c     18.3831(4)
_cell_angle_alpha     90.00
_cell_angle_beta     99.274(2)
_cell_angle_gamma     90.00
_cell_volume     1421.96(7)
_cell_formula_units_Z     2
_cell_measurement_reflns_used     1496
_cell_measurement_theta_min     2.4316
_cell_measurement_theta_max     61.5448
_cell_measurement_temperature     130.0(10)
_exptl_crystal_description     needle
_exptl_crystal_colour     colourless
_exptl_crystal_size_max     0.5
_exptl_crystal_size_mid     0.1
_exptl_crystal_size_min     0.08
_exptl_crystal_density_diffrn     1.327
_exptl_crystal_density_meas     ?
_exptl_crystal_density_method     'not measured'
_exptl_crystal_F_000     600
_exptl_absorpt_coefficient_mu     4.084
_exptl_absorpt_correction_type     multi-scan
_exptl_absorpt_process_details
;
CrysAlisPro, Agilent Technologies,
Version 1.171.36.20 (release 27-06-2012 CrysAlis171 .NET)
(compiled Jul 11 2012,15:38:31)
Empirical absorption correction using spherical harmonics,
 implemented in SCALE3 ABSPACK scaling algorithm.
;
_exptl_absorpt_correction_T_min     0.63173
_exptl_absorpt_correction_T_max     1.00000
_exptl_special_details     ?
_diffrn_ambient_temperature     130.0(10)
_diffrn_radiation_type     CuK\a
_diffrn_radiation_wavelength     1.54184
_diffrn_radiation_source     'SuperNova (Cu) X-ray Source'
_diffrn_radiation_monochromator     mirror
_diffrn_measurement_device_type     'SuperNova, Single source at offset), Atlas'
_diffrn_measurement_method     '\w scans'
_diffrn_detector_area_resol_mean     ?
_diffrn_reflns_number     6224
_diffrn_reflns_av_R_equivalents     0.0152
_diffrn_reflns_av_sigmaI/netI     0.0167
_diffrn_reflns_theta_min     4.22
_diffrn_reflns_theta_max     75.40
_diffrn_reflns_theta_full     70.00
_diffrn_measured_fraction_theta_max     0.972
_diffrn_measured_fraction_theta_full     0.993
_diffrn_reflns_limit_h_min     -4
_diffrn_reflns_limit_h_max     7
_diffrn_reflns_limit_k_min     -14
_diffrn_reflns_limit_k_max     15
_diffrn_reflns_limit_l_min     -22
_diffrn_reflns_limit_l_max     19
_diffrn_standards_number     ?
_diffrn_standards_interval_count     ?
_diffrn_standards_interval_time     ?
_diffrn_standards_decay_%     ?
_refine_special_details
;
 Refinement of F^2^ against ALL reflections.  The weighted R-factor wR and
 goodness of fit S are based on F^2^, conventional R-factors R are based
 on F, with F set to zero for negative F^2^. The threshold expression of
 F^2^ > 2sigma(F^2^) is used only for calculating R-factors(gt) etc. and is
 not relevant to the choice of reflections for refinement.  R-factors based
 on F^2^ are statistically about twice as large as those based on F, and R-
 factors based on ALL data will be even larger.
;
_reflns_number_total     2866
_reflns_number_gt     2771
_reflns_threshold_expression     >2sigma(I)
_refine_ls_structure_factor_coef     Fsqd
_refine_ls_matrix_type     full
_refine_ls_R_factor_all     0.0280
_refine_ls_R_factor_gt     0.0274
_refine_ls_wR_factor_gt     0.0727
_refine_ls_wR_factor_ref     0.0733
_refine_ls_goodness_of_fit_ref     1.037
_refine_ls_restrained_S_all     1.015
_refine_ls_number_reflns     2866
_refine_ls_number_parameters     230
_refine_ls_number_restraints     0
_refine_ls_hydrogen_treatment     refall
_refine_ls_weighting_scheme     calc
_refine_ls_weighting_details
         'calc w=1/[\s^2^(Fo^2^)+(0.0403P)^2^+0.5773P] where P=(Fo^2^+2Fc^2^)/3'
_atom_sites_solution_hydrogens     mixed
_atom_sites_solution_primary     direct
_atom_sites_solution_secondary     difmap
_refine_ls_shift/su_max     0.001
_refine_ls_shift/su_mean     0.000
_refine_diff_density_max     0.245
_refine_diff_density_min     -0.211
_refine_ls_extinction_method     none
_refine_ls_extinction_coef     ?
loop_
    _atom_type_symbol
    _atom_type_description
    _atom_type_scat_dispersion_real
    _atom_type_scat_dispersion_imag
    _atom_type_scat_source
    'C' 'C' 0.0181 0.0091
                         'International Tables Vol C Tables 4.2.6.8 and 6.1.1.4'
    'H' 'H' 0.0000 0.0000
                         'International Tables Vol C Tables 4.2.6.8 and 6.1.1.4'
    'N' 'N' 0.0311 0.0180
                         'International Tables Vol C Tables 4.2.6.8 and 6.1.1.4'
    'O' 'O' 0.0492 0.0322
                         'International Tables Vol C Tables 4.2.6.8 and 6.1.1.4'
    'Cl' 'Cl' 0.3639 0.7018
                         'International Tables Vol C Tables 4.2.6.8 and 6.1.1.4'
_computing_data_collection     'CrysAlisPro (Agilent Technologies, 2012)'
_computing_cell_refinement     'CrysAlisPro (Agilent Technologies, 2012)'
_computing_data_reduction     'CrysAlisPro (Agilent Technologies, 2012)'
_computing_structure_solution     'SHELXS-97 (Sheldrick, 1990)'
_computing_structure_refinement     'SHELXL-97 (Sheldrick, 1997)'
_computing_molecular_graphics     'Mercury (Macrae et al., 2006)'
_computing_publication_material     'SHELXL-97 (Sheldrick,1997)'
loop_
    _atom_site_type_symbol
    _atom_site_label
    _atom_site_fract_x
    _atom_site_fract_y
    _atom_site_fract_z
    _atom_site_U_iso_or_equiv
    _atom_site_adp_type
    _atom_site_calc_flag
    _atom_site_refinement_flags
    _atom_site_occupancy
    _atom_site_symmetry_multiplicity
    _atom_site_disorder_assembly
    _atom_site_disorder_group
    C C1 0.4602(2) 0.25750(9) 0.10510(7) 0.0191(2) Uani d . 1 1 . .
    C C2 0.3358(2) 0.33382(10) 0.06331(7) 0.0243(3) Uani d . 1 1 . .
    H H2A 0.363(3) 0.3484(13) 0.0133(9) 0.027(4) Uiso d . 1 1 . .
    C C3 0.1766(2) 0.38987(10) 0.09256(7) 0.0242(3) Uani d . 1 1 . .
    H H3A 0.090(3) 0.4387(15) 0.0638(10) 0.035(5) Uiso d . 1 1 . .
    C C4 0.1431(2) 0.37163(9) 0.16469(7) 0.0188(2) Uani d . 1 1 . .
    C C5 0.2698(2) 0.29650(10) 0.20730(7) 0.0194(2) Uani d . 1 1 . .
    H H5A 0.253(3) 0.2858(12) 0.2573(9) 0.021(4) Uiso d . 1 1 . .
    C C6 0.4263(2) 0.23956(10) 0.17714(7) 0.0197(2) Uani d . 1 1 . .
    H H6A 0.515(3) 0.1891(14) 0.2048(9) 0.027(4) Uiso d . 1 1 . .
    C C7 -0.0282(2) 0.43176(10) 0.19541(7) 0.0204(3) Uani d . 1 1 . .
    C C8 0.6300(2) 0.19590(10) 0.07227(7) 0.0207(3) Uani d . 1 1 . .
    H H8A 0.739(3) 0.1636(13) 0.1107(9) 0.024(4) Uiso d . 1 1 . .
    H H8B 0.701(3) 0.2381(13) 0.0408(9) 0.023(4) Uiso d . 1 1 . .
    C C9 0.4224(2) 0.02784(10) 0.06722(7) 0.0197(2) Uani d . 1 1 . .
    H H9A 0.316(3) 0.0590(13) 0.0918(9) 0.025(4) Uiso d . 1 1 . .
    H H9B 0.542(3) 0.0025(12) 0.1037(9) 0.022(4) Uiso d . 1 1 . .
    C C10 0.6855(2) 0.05874(10) -0.01800(7) 0.0195(2) Uani d . 1 1 . .
    H H10A 0.808(3) 0.0340(12) 0.0180(8) 0.018(4) Uiso d . 1 1 . .
    H H10B 0.732(3) 0.1131(14) -0.0483(9) 0.026(4) Uiso d . 1 1 . .
    N N1 0.52109(17) 0.10900(8) 0.02358(6) 0.0178(2) Uani d . 1 1 . .
    N N2 -0.0708(2) 0.52765(9) 0.17266(7) 0.0247(2) Uani d . 1 1 . .
    H H2B -0.174(3) 0.5625(16) 0.1866(10) 0.038(5) Uiso d . 1 1 . .
    H H2C 0.015(3) 0.5567(16) 0.1460(11) 0.042(5) Uiso d . 1 1 . .
    N N3 -0.13564(19) 0.38704(9) 0.24356(6) 0.0238(2) Uani d . 1 1 . .
    H H3B -0.238(3) 0.4209(14) 0.2605(9) 0.029(4) Uiso d . 1 1 . .
    H H3C -0.117(3) 0.3209(15) 0.2551(9) 0.026(4) Uiso d . 1 1 . .
    Cl Cl1 1.00818(5) 0.00448(2) 0.175051(17) 0.02406(10) Uani d . 1 1 . .
    Cl Cl2 -0.20790(5) 0.32769(3) -0.080094(18) 0.02796(10) Uani d . 1 1 . .
    O O1 1.19156(19) 0.17886(9) -0.07956(7) 0.0365(3) Uani d . 1 1 . .
    O O2 0.90505(17) 0.16698(8) 0.28880(6) 0.0255(2) Uani d . 1 1 . .
    H H1 0.408(3) 0.1363(16) -0.0085(10) 0.038(5) Uiso d . 1 1 . .
    H H2AW 1.001(4) 0.1687(18) 0.3271(13) 0.055(6) Uiso d . 1 1 . .
    H H2BW 0.961(4) 0.1271(18) 0.2587(12) 0.052(6) Uiso d . 1 1 . .
    H H1AW 1.127(4) 0.1378(18) -0.1093(12) 0.046(6) Uiso d . 1 1 . .
    H H1BW 1.093(4) 0.223(2) -0.0764(13) 0.065(7) Uiso d . 1 1 . .
loop_
    _atom_site_aniso_label
    _atom_site_aniso_U_11
    _atom_site_aniso_U_22
    _atom_site_aniso_U_33
    _atom_site_aniso_U_12
    _atom_site_aniso_U_13
    _atom_site_aniso_U_23
    C1 0.0206(6) 0.0146(5) 0.0229(6) -0.0007(5) 0.0057(5) -0.0026(4)
    C2 0.0351(7) 0.0188(6) 0.0204(6) 0.0050(5) 0.0091(5) 0.0004(5)
    C3 0.0317(7) 0.0187(6) 0.0221(6) 0.0076(5) 0.0045(5) 0.0009(5)
    C4 0.0200(6) 0.0146(6) 0.0221(6) -0.0016(4) 0.0048(5) -0.0047(4)
    C5 0.0214(6) 0.0183(6) 0.0190(6) -0.0020(5) 0.0051(5) -0.0010(5)
    C6 0.0193(6) 0.0172(6) 0.0224(6) 0.0008(5) 0.0031(5) 0.0011(5)
    C7 0.0199(6) 0.0186(6) 0.0226(6) -0.0003(5) 0.0029(5) -0.0045(5)
    C8 0.0210(6) 0.0165(6) 0.0260(6) -0.0012(5) 0.0082(5) -0.0027(5)
    C9 0.0234(6) 0.0156(6) 0.0228(6) 0.0002(5) 0.0124(5) 0.0001(5)
    C10 0.0205(6) 0.0154(6) 0.0257(6) 0.0003(5) 0.0127(5) -0.0006(5)
    N1 0.0189(5) 0.0139(5) 0.0225(5) 0.0009(4) 0.0092(4) -0.0005(4)
    N2 0.0270(6) 0.0184(5) 0.0314(6) 0.0044(5) 0.0124(5) -0.0008(5)
    N3 0.0237(6) 0.0192(6) 0.0309(6) 0.0012(4) 0.0118(5) -0.0021(5)
    Cl1 0.02477(17) 0.02354(17) 0.02534(17) -0.00187(11) 0.00850(12) 0.00067(11)
    Cl2 0.02792(18) 0.02546(18) 0.03057(18) 0.00152(12) 0.00495(13) 0.00601(12)
    O1 0.0331(6) 0.0279(6) 0.0443(7) 0.0077(5) -0.0063(5) -0.0080(5)
    O2 0.0254(5) 0.0246(5) 0.0271(5) -0.0031(4) 0.0063(4) -0.0005(4)
_geom_special_details
;
 All esds (except the esd in the dihedral angle between two l.s. planes)
 are estimated using the full covariance matrix.  The cell esds are taken
 into account individually in the estimation of esds in distances, angles
 and torsion angles; correlations between esds in cell parameters are only
 used when they are defined by crystal symmetry.  An approximate (isotropic)
 treatment of cell esds is used for estimating esds involving l.s. planes.
;
loop_
    _geom_bond_atom_site_label_1
    _geom_bond_atom_site_label_2
    _geom_bond_site_symmetry_2
    _geom_bond_distance
    _geom_bond_publ_flag
    C1 C2 . 1.3920(18) ?
    C1 C6 . 1.3922(17) ?
    C1 C8 . 1.5056(16) ?
    C2 C3 . 1.3862(19) ?
    C2 H2A . 0.977(17) ?
    C3 C4 . 1.3938(18) ?
    C3 H3A . 0.928(19) ?
    C4 C5 . 1.3949(18) ?
    C4 C7 . 1.4835(17) ?
    C5 C6 . 1.3877(17) ?
    C5 H5A . 0.952(16) ?
    C6 H6A . 0.939(18) ?
    C7 N2 . 1.3112(18) ?
    C7 N3 . 1.3155(17) ?
    C8 N1 . 1.5146(16) ?
    C8 H8A . 0.979(17) ?
    C8 H8B . 0.946(17) ?
    C9 N1 . 1.4987(15) ?
    C9 C10 3_655 1.5145(18) ?
    C9 H9A . 0.939(17) ?
    C9 H9B . 0.966(17) ?
    C10 N1 . 1.5022(14) ?
    C10 C9 3_655 1.5145(18) ?
    C10 H10A . 0.970(15) ?
    C10 H10B . 0.964(17) ?
    N1 H1 . 0.90(2) ?
    N2 H2B . 0.85(2) ?
    N2 H2C . 0.86(2) ?
    N3 H3B . 0.859(19) ?
    N3 H3C . 0.877(19) ?
    O1 H1AW . 0.81(2) ?
    O1 H1BW . 0.84(3) ?
    O2 H2AW . 0.84(2) ?
    O2 H2BW . 0.86(2) ?
loop_
    _geom_angle_atom_site_label_1
    _geom_angle_atom_site_label_2
    _geom_angle_atom_site_label_3
    _geom_angle_site_symmetry_1
    _geom_angle_site_symmetry_3
    _geom_angle
    _geom_angle_publ_flag
    C2 C1 C6 . . 119.30(11) ?
    C2 C1 C8 . . 119.87(11) ?
    C6 C1 C8 . . 120.83(11) ?
    C3 C2 C1 . . 120.37(12) ?
    C3 C2 H2A . . 120.0(10) ?
    C1 C2 H2A . . 119.6(10) ?
    C2 C3 C4 . . 120.13(12) ?
    C2 C3 H3A . . 120.1(11) ?
    C4 C3 H3A . . 119.8(11) ?
    C3 C4 C5 . . 119.78(11) ?
    C3 C4 C7 . . 119.73(11) ?
    C5 C4 C7 . . 120.49(11) ?
    C6 C5 C4 . . 119.67(11) ?
    C6 C5 H5A . . 120.0(10) ?
    C4 C5 H5A . . 120.3(10) ?
    C5 C6 C1 . . 120.73(12) ?
    C5 C6 H6A . . 121.4(10) ?
    C1 C6 H6A . . 117.8(10) ?
    N2 C7 N3 . . 121.90(12) ?
    N2 C7 C4 . . 118.81(12) ?
    N3 C7 C4 . . 119.28(12) ?
    C1 C8 N1 . . 110.93(10) ?
    C1 C8 H8A . . 111.3(10) ?
    N1 C8 H8A . . 107.3(10) ?
    C1 C8 H8B . . 110.9(10) ?
    N1 C8 H8B . . 105.1(10) ?
    H8A C8 H8B . . 111.1(14) ?
    N1 C9 C10 . 3_655 111.30(10) ?
    N1 C9 H9A . . 109.4(10) ?
    C10 C9 H9A 3_655 . 109.3(10) ?
    N1 C9 H9B . . 106.3(10) ?
    C10 C9 H9B 3_655 . 112.1(9) ?
    H9A C9 H9B . . 108.4(14) ?
    N1 C10 C9 . 3_655 110.86(10) ?
    N1 C10 H10A . . 107.5(9) ?
    C9 C10 H10A 3_655 . 112.4(9) ?
    N1 C10 H10B . . 105.6(10) ?
    C9 C10 H10B 3_655 . 109.0(10) ?
    H10A C10 H10B . . 111.3(13) ?
    C9 N1 C10 . . 109.52(9) ?
    C9 N1 C8 . . 111.77(10) ?
    C10 N1 C8 . . 110.50(9) ?
    C9 N1 H1 . . 106.7(12) ?
    C10 N1 H1 . . 109.8(12) ?
    C8 N1 H1 . . 108.5(12) ?
    C7 N2 H2B . . 121.1(13) ?
    C7 N2 H2C . . 118.8(14) ?
    H2B N2 H2C . . 120.0(19) ?
    C7 N3 H3B . . 119.6(12) ?
    C7 N3 H3C . . 121.7(11) ?
    H3B N3 H3C . . 118.3(16) ?
    H1AW O1 H1BW . . 102(2) ?
    H2AW O2 H2BW . . 105(2) ?
loop_
    _geom_torsion_atom_site_label_1
    _geom_torsion_atom_site_label_2
    _geom_torsion_atom_site_label_3
    _geom_torsion_atom_site_label_4
    _geom_torsion_site_symmetry_1
    _geom_torsion_site_symmetry_2
    _geom_torsion_site_symmetry_3
    _geom_torsion_site_symmetry_4
    _geom_torsion
    _geom_torsion_publ_flag
    C6 C1 C2 C3 . . . . -1.3(2) ?
    C8 C1 C2 C3 . . . . 178.98(12) ?
    C1 C2 C3 C4 . . . . 1.3(2) ?
    C2 C3 C4 C5 . . . . -0.2(2) ?
    C2 C3 C4 C7 . . . . -179.79(12) ?
    C3 C4 C5 C6 . . . . -0.85(18) ?
    C7 C4 C5 C6 . . . . 178.72(11) ?
    C4 C5 C6 C1 . . . . 0.83(19) ?
    C2 C1 C6 C5 . . . . 0.26(19) ?
    C8 C1 C6 C5 . . . . 179.94(11) ?
    C3 C4 C7 N2 . . . . -31.64(18) ?
    C5 C4 C7 N2 . . . . 148.80(13) ?
    C3 C4 C7 N3 . . . . 147.18(13) ?
    C5 C4 C7 N3 . . . . -32.38(18) ?
    C2 C1 C8 N1 . . . . -80.34(14) ?
    C6 C1 C8 N1 . . . . 99.97(13) ?
    C10 C9 N1 C10 3_655 . . . -57.07(14) ?
    C10 C9 N1 C8 3_655 . . . -179.86(10) ?
    C9 C10 N1 C9 3_655 . . . 56.80(14) ?
    C9 C10 N1 C8 3_655 . . . -179.65(10) ?
    C1 C8 N1 C9 . . . . -66.53(13) ?
    C1 C8 N1 C10 . . . . 171.23(10) ?
loop_
    _geom_hbond_atom_site_label_D
    _geom_hbond_atom_site_label_H
    _geom_hbond_atom_site_label_A
    _geom_hbond_site_symmetry_A
    _geom_hbond_distance_DH
    _geom_hbond_distance_HA
    _geom_hbond_distance_DA
    _geom_hbond_angle_DHA
    C8 H8A Cl1 . 0.979(17) 2.766(17) 3.6783(14) 155.2(13)
    C6 H6A O2 . 0.939(18) 2.639(17) 3.4216(16) 141.2(13)
    O2 H2BW Cl1 . 0.86(2) 2.25(2) 3.0882(11) 163(2)
    C8 H8B Cl2 1_655 0.946(17) 2.641(17) 3.5465(13) 160.6(13)
    C10 H10B Cl2 1_655 0.964(17) 2.849(18) 3.7231(13) 151.3(13)
    O1 H1BW Cl2 1_655 0.84(3) 2.27(3) 3.0977(12) 171(2)
    N3 H3C O2 1_455 0.877(19) 2.066(19) 2.9411(15) 174.7(16)
    C9 H9A Cl1 1_455 0.939(17) 2.701(17) 3.4710(12) 139.7(13)
    N1 H1 O1 1_455 0.90(2) 1.79(2) 2.6875(16) 173.2(18)
    O1 H1AW Cl1 3_755 0.81(2) 2.27(2) 3.0673(12) 167(2)
    N2 H2C Cl2 3_565 0.86(2) 2.35(2) 3.1894(13) 166.4(19)
    O2 H2AW Cl2 4_766 0.84(2) 2.26(2) 3.0939(11) 173(2)
    N2 H2B O2 2 0.85(2) 2.05(2) 2.8870(15) 170.4(19)
    N3 H3B Cl1 2 0.859(19) 2.432(19) 3.2847(12) 171.8(15)
