# Supplementary material for: Structural aspects of intermolecular interactions in the solid state of 1,4-dibenzylpiperazines bearing nitrile or amidine groups
Source: Acta Crystallogr B Struct Sci Cryst Eng Mater. 2014 Sep 18;70(Pt 5):820–7. doi: 10.1107/S2052520614013754 (PMC4184373; doi:10.1107/S2052520614013754)
Supplement: Supplementary file 2 [file b-70-00820-mr-1asup2.hkl]

# 
# h,k,l, Fc-squared, Fo-squared, sigma(Fo-squared) and status flag 
# 
data_mr-1a 
_shelx_title ' MR-1a in P-1' 
_shelx_refln_list_code          4 
_shelx_F_calc_maximum       71.63 
_exptl_crystal_F_000       168.00 
_reflns_d_resolution_high  0.8200 
 
loop_ 
 _symmetry_equiv_pos_as_xyz 
 'x, y, z' 
 '-x, -y, -z' 
 
_cell_length_a     6.6267 
_cell_length_b     8.3540 
_cell_length_c     8.6889 
_cell_angle_alpha  83.876 
_cell_angle_beta   72.881 
_cell_angle_gamma  70.676 
 
_shelx_F_squared_multiplier     1.000 
 
loop_ 
 _refln_index_h 
 _refln_index_k 
 _refln_index_l 
 _refln_F_squared_calc 
 _refln_F_squared_meas 
 _refln_F_squared_sigma 
 _refln_observed_status 
   2   0   0      645.23      629.05      5.98 o 
   3   0   0      271.20      280.46      0.67 o 
   4   0   0        4.28        6.06      0.12 o 
   5   0   0        1.29        1.51      0.09 o 
   6   0   0        3.74        2.92      0.14 o 
   7   0   0        1.41        1.19      0.11 o 
  -7   1   0        1.63        1.11      0.17 o 
  -6   1   0        0.00        0.08      0.05 o 
  -5   1   0        5.81        5.64      0.18 o 
  -4   1   0        4.87        5.20      0.12 o 
  -3   1   0       30.38       30.08      0.25 o 
  -2   1   0       14.72       15.94      0.17 o 
  -1   1   0      336.51      341.89      0.66 o 
   2   1   0       46.51       47.10      0.20 o 
   3   1   0       19.22       19.45      0.16 o 
   4   1   0       24.93       27.52      0.31 o 
   5   1   0        3.68        3.35      0.13 o 
   6   1   0        0.54        0.34      0.06 o 
   7   1   0       15.15       15.80      0.34 o 
  -6   2   0       11.87       10.31      0.30 o 
  -5   2   0        0.47        0.49      0.07 o 
  -4   2   0        6.18        6.48      0.14 o 
  -3   2   0      183.79      193.45      0.86 o 
  -2   2   0      100.01      103.87      0.49 o 
  -1   2   0      315.46      303.29      1.36 o 
   0   2   0     1712.08     1675.25      6.74 o 
   1   2   0     2638.40     2622.32      4.51 o 
   2   2   0       51.84       46.03      0.29 o 
   3   2   0       75.72       74.16      0.45 o 
   4   2   0       16.99       16.29      0.23 o 
   5   2   0        0.07        0.12      0.04 o 
   6   2   0        0.19        0.06      0.04 o 
   7   2   0        6.33        7.74      0.23 o 
  -6   3   0        0.33        0.27      0.07 o 
  -5   3   0        1.16        1.35      0.13 o 
  -4   3   0        1.84        1.74      0.10 o 
  -3   3   0        6.73        6.39      0.17 o 
  -2   3   0      348.57      352.41      1.01 o 
  -1   3   0      153.09      157.20      0.59 o 
   0   3   0       84.79       93.79      0.57 o 
   1   3   0      489.95      498.03      1.24 o 
   2   3   0        9.98       12.49      0.11 o 
   3   3   0        3.42        2.05      0.06 o 
   4   3   0        0.00        0.04      0.03 o 
   5   3   0       20.95       19.04      0.28 o 
   6   3   0        2.68        2.23      0.11 o 
   7   3   0        0.08        0.09      0.06 o 
  -5   4   0        6.56        7.57      0.29 o 
  -4   4   0        1.47        1.63      0.11 o 
  -3   4   0       13.14       13.01      0.24 o 
  -2   4   0       34.94       38.85      0.37 o 
  -1   4   0        1.74        1.65      0.07 o 
   0   4   0        0.45        0.29      0.03 o 
   1   4   0      195.76      227.02      1.19 o 
   2   4   0       62.87       66.73      0.45 o 
   3   4   0        1.48        1.79      0.09 o 
   4   4   0       12.19       11.36      0.17 o 
   5   4   0        9.35        9.84      0.18 o 
   6   4   0        1.26        1.22      0.09 o 
   7   4   0        0.67        0.60      0.10 o 
  -5   5   0        0.71        0.96      0.12 o 
  -4   5   0        1.16        1.62      0.12 o 
  -3   5   0        0.52        0.56      0.08 o 
  -2   5   0        3.79        3.56      0.12 o 
  -1   5   0       28.62       27.89      0.31 o 
   0   5   0        9.93        8.96      0.21 o 
   1   5   0        8.93        8.17      0.22 o 
   2   5   0        7.16       10.49      0.15 o 
   3   5   0        3.91        5.36      0.11 o 
   4   5   0        3.78        3.23      0.11 o 
   5   5   0        8.68        8.00      0.22 o 
   6   5   0       13.50       13.60      0.32 o 
   7   5   0        0.14        0.14      0.09 o 
  -4   6   0        5.44        7.81      0.26 o 
  -3   6   0        3.77        3.76      0.15 o 
  -2   6   0        1.21        1.11      0.08 o 
  -1   6   0       39.51       39.57      0.54 o 
   0   6   0       18.80       19.73      0.34 o 
   1   6   0        7.50        7.33      0.28 o 
   2   6   0        1.52        1.88      0.10 o 
   3   6   0       12.06       11.13      0.20 o 
   4   6   0        1.22        1.22      0.08 o 
   5   6   0       10.58        9.84      0.25 o 
   6   6   0        3.09        2.71      0.15 o 
   7   6   0        0.74        0.57      0.08 o 
  -3   7   0        2.35        2.67      0.16 o 
  -2   7   0        4.15        4.07      0.18 o 
  -1   7   0        9.53       10.42      0.26 o 
   0   7   0      148.83      156.40      1.83 o 
   1   7   0        3.71        3.64      0.26 o 
   2   7   0       51.09       48.73      0.51 o 
   3   7   0        2.67        3.79      0.15 o 
   4   7   0        0.11        0.05      0.05 o 
   5   7   0        0.94        0.71      0.10 o 
   6   7   0        1.00        1.07      0.10 o 
  -2   8   0        0.14       -0.09      0.09 o 
  -1   8   0        0.26        0.27      0.08 o 
   0   8   0        2.03        2.32      0.17 o 
   1   8   0        0.52        0.56      0.11 o 
   2   8   0        0.71        0.82      0.13 o 
   3   8   0        7.31        6.20      0.25 o 
   4   8   0        1.88        1.40      0.15 o 
   5   8   0        1.37        1.10      0.15 o 
   6   8   0        0.19        0.41      0.19 o 
  -1   9   0        6.25        5.58      0.27 o 
   0   9   0       33.22       35.81      0.94 o 
   1   9   0       10.96       13.04      0.48 o 
   2   9   0        0.46        0.13      0.15 o 
   3   9   0       11.35       11.15      0.35 o 
   4   9   0        0.08        0.26      0.09 o 
   5   9   0        0.99        0.92      0.15 o 
   2  10   0        1.64        1.95      0.22 o 
   3  10   0        2.23        2.19      0.21 o 
  -5  -9   1        0.03        0.07      0.11 o 
  -4  -9   1        1.36        1.53      0.20 o 
  -3  -9   1        0.40        0.41      0.09 o 
  -2  -9   1        0.07        0.02      0.11 o 
  -1  -9   1       11.84       13.85      0.50 o 
   0  -9   1        2.07        2.36      0.18 o 
   1  -9   1        0.99        1.10      0.14 o 
  -6  -8   1        0.97        1.05      0.16 o 
  -5  -8   1        0.21        0.10      0.09 o 
  -4  -8   1        0.00        0.06      0.09 o 
  -3  -8   1        1.93        1.58      0.14 o 
  -2  -8   1        0.20       -0.01      0.09 o 
  -1  -8   1        7.12        6.49      0.32 o 
   0  -8   1        0.01        0.12      0.07 o 
   1  -8   1        2.61        3.26      0.20 o 
   2  -8   1        1.71        1.46      0.14 o 
  -6  -7   1        0.14       -0.08      0.10 o 
  -5  -7   1        0.01       -0.07      0.07 o 
  -4  -7   1        0.04        0.01      0.08 o 
  -3  -7   1        0.01       -0.03      0.07 o 
  -2  -7   1        2.84        3.09      0.17 o 
  -1  -7   1       42.27       42.44      0.74 o 
   0  -7   1       31.60       31.01      0.65 o 
   1  -7   1        0.35        0.53      0.09 o 
   2  -7   1        0.11        0.11      0.05 o 
   3  -7   1        0.00       -0.06      0.06 o 
  -7  -6   1        0.44        0.20      0.14 o 
  -6  -6   1        0.82        0.69      0.09 o 
  -5  -6   1        2.90        2.84      0.14 o 
  -4  -6   1        0.06        0.04      0.04 o 
  -3  -6   1       18.98       18.16      0.26 o 
  -2  -6   1       22.84       23.84      0.32 o 
  -1  -6   1        5.70        5.21      0.14 o 
   0  -6   1        8.89        7.50      0.29 o 
   1  -6   1       58.60       58.33      0.70 o 
   2  -6   1        5.67        5.81      0.17 o 
   3  -6   1        0.41        0.82      0.09 o 
   4  -6   1        0.67        0.16      0.06 o 
  -7  -5   1        1.74        1.61      0.14 o 
  -6  -5   1        1.19        1.23      0.11 o 
  -5  -5   1       16.03       16.06      0.31 o 
  -4  -5   1        0.72        1.03      0.08 o 
  -3  -5   1       36.43       32.58      0.28 o 
  -2  -5   1        0.39        0.18      0.04 o 
  -1  -5   1       41.15       46.49      0.34 o 
   0  -5   1       24.81       23.55      1.28 o 
   1  -5   1       64.81       65.13      0.52 o 
   2  -5   1        0.61        0.55      0.05 o 
   3  -5   1        0.32        0.24      0.05 o 
   4  -5   1        2.62        2.94      0.12 o 
   5  -5   1        0.13        0.43      0.08 o 
  -7  -4   1        0.17        0.24      0.07 o 
  -6  -4   1        5.92        6.09      0.22 o 
  -5  -4   1        0.00        0.01      0.04 o 
  -4  -4   1       25.58       25.44      0.26 o 
  -3  -4   1        0.35        0.77      0.04 o 
  -2  -4   1     1455.12     1433.08      4.09 o 
  -1  -4   1      257.33      268.05      0.77 o 
   0  -4   1       46.39       34.14      1.22 o 
   1  -4   1      410.64      432.01      1.48 o 
   2  -4   1       11.97       15.97      0.23 o 
   3  -4   1        1.22        1.35      0.08 o 
   4  -4   1        8.26        8.00      0.20 o 
   5  -4   1        2.50        1.69      0.13 o 
  -7  -3   1        2.74        2.96      0.17 o 
  -6  -3   1        1.46        1.36      0.09 o 
  -5  -3   1        1.45        1.38      0.08 o 
  -4  -3   1        8.48        8.40      0.16 o 
  -3  -3   1       50.87       50.92      0.43 o 
  -2  -3   1       58.13       58.76      0.26 o 
  -1  -3   1       69.06       68.50      0.32 o 
   0  -3   1      112.41      115.09      1.90 o 
   1  -3   1       90.25       99.21      0.74 o 
   2  -3   1      181.17      192.78      0.74 o 
   3  -3   1        1.19        1.64      0.08 o 
   4  -3   1        0.05        0.05      0.04 o 
   5  -3   1       16.97       14.68      0.33 o 
   6  -3   1        1.92        1.55      0.13 o 
  -7  -2   1        0.18        0.14      0.06 o 
  -6  -2   1        0.15        0.18      0.05 o 
  -5  -2   1       16.80       16.91      0.28 o 
  -4  -2   1       61.05       71.59      0.53 o 
  -3  -2   1      132.24      127.99      0.73 o 
  -2  -2   1      462.30      451.92      1.04 o 
  -1  -2   1     5131.55     5138.33      7.78 o 
   0  -2   1      537.76      544.73      2.90 o 
   1  -2   1      231.37      219.54      0.80 o 
   2  -2   1      833.45      885.23      1.43 o 
   3  -2   1       25.93       20.76      0.25 o 
   4  -2   1        0.13        0.18      0.03 o 
   5  -2   1       31.07       27.69      0.39 o 
   6  -2   1        0.19        0.22      0.06 o 
  -7  -1   1        0.71        0.93      0.09 o 
  -6  -1   1        0.57        0.55      0.07 o 
  -5  -1   1        1.14        1.18      0.09 o 
  -4  -1   1       23.87       23.27      0.26 o 
  -3  -1   1        0.06       -0.01      0.03 o 
  -2  -1   1       38.51       41.66      0.28 o 
  -1  -1   1     1988.03     1944.66      9.29 o 
   1  -1   1        0.79        1.10      0.03 o 
   2  -1   1        0.82        0.74      0.08 o 
   3  -1   1      167.07      190.79      0.64 o 
   4  -1   1       20.48       22.44      0.23 o 
   5  -1   1        0.00        0.22      0.06 o 
   6  -1   1       43.52       41.53      0.62 o 
   7  -1   1        1.01        0.61      0.08 o 
  -7   0   1        3.09        2.90      0.16 o 
  -6   0   1        0.28        0.36      0.07 o 
  -5   0   1        4.30        4.35      0.17 o 
  -4   0   1       24.39       25.12      0.29 o 
  -3   0   1      191.03      192.86      1.10 o 
  -2   0   1      126.07      132.56      0.50 o 
  -1   0   1     4026.09     4074.26      4.18 o 
   2   0   1       19.09       17.70      0.13 o 
   3   0   1        0.03        0.05      0.02 o 
   4   0   1        1.00        1.14      0.05 o 
   5   0   1        0.01       -0.02      0.04 o 
   6   0   1        0.02       -0.01      0.06 o 
   7   0   1        0.55        0.59      0.08 o 
  -6   1   1        0.53        0.56      0.10 o 
  -5   1   1        0.01        0.02      0.05 o 
  -4   1   1        7.08        8.42      0.18 o 
  -3   1   1        5.21        4.90      0.12 o 
  -2   1   1        3.58        4.43      0.11 o 
  -1   1   1        0.01        0.07      0.02 o 
   2   1   1        0.49        0.97      0.03 o 
   3   1   1        0.53        0.20      0.02 o 
   4   1   1       32.14       35.28      0.32 o 
   5   1   1        2.11        1.70      0.09 o 
   6   1   1       10.29       10.10      0.24 o 
   7   1   1        1.45        1.66      0.12 o 
  -6   2   1        0.08        0.26      0.10 o 
  -5   2   1        0.03       -0.07      0.07 o 
  -4   2   1        0.32        0.26      0.06 o 
  -3   2   1       32.23       28.14      0.34 o 
  -2   2   1      156.92      155.18      1.03 o 
  -1   2   1       23.08       23.54      0.17 o 
   0   2   1      161.78      176.53      0.72 o 
   1   2   1       49.98       53.90      0.31 o 
   2   2   1       64.25       65.18      0.25 o 
   3   2   1       51.70       48.17      0.27 o 
   4   2   1        1.26        0.99      0.06 o 
   5   2   1        0.10        0.14      0.04 o 
   6   2   1        2.27        2.34      0.12 o 
   7   2   1       15.01       16.71      0.34 o 
  -6   3   1        1.07        1.17      0.16 o 
  -5   3   1        0.21        0.11      0.07 o 
  -4   3   1        3.83        3.91      0.17 o 
  -3   3   1       13.99       15.50      0.27 o 
  -2   3   1      342.72      317.81      1.18 o 
  -1   3   1        0.03        0.29      0.04 o 
   0   3   1      169.09      160.48      0.67 o 
   1   3   1      376.52      346.86      1.19 o 
   2   3   1      110.16      104.95      0.42 o 
   3   3   1        4.96        4.84      0.07 o 
   4   3   1       19.32       23.42      0.20 o 
   5   3   1        1.16        1.16      0.07 o 
   6   3   1        4.33        5.13      0.17 o 
   7   3   1        4.95        5.19      0.21 o 
  -5   4   1        0.01        0.04      0.06 o 
  -4   4   1        1.63        1.17      0.11 o 
  -3   4   1        0.02        0.02      0.06 o 
  -2   4   1       21.52       20.86      0.28 o 
  -1   4   1       16.76       16.90      0.22 o 
   0   4   1       48.48       51.43      0.47 o 
   1   4   1        5.33        6.50      0.16 o 
   2   4   1        3.62        3.61      0.09 o 
   3   4   1        1.53        1.49      0.04 o 
   4   4   1        3.31        3.84      0.09 o 
   5   4   1       14.48       16.46      0.27 o 
   6   4   1        0.69        0.75      0.07 o 
   7   4   1        3.04        2.81      0.14 o 
  -4   5   1        1.09        0.96      0.09 o 
  -3   5   1        8.66        8.58      0.21 o 
  -2   5   1      148.23      140.79      0.78 o 
  -1   5   1      146.28      141.40      0.75 o 
   0   5   1        4.63        5.80      0.17 o 
   1   5   1      186.22      173.47      1.44 o 
   2   5   1      106.28      117.30      0.54 o 
   3   5   1        3.06        2.95      0.09 o 
   4   5   1       11.13       10.63      0.19 o 
   5   5   1       60.82       63.36      0.60 o 
   6   5   1        5.25        5.81      0.18 o 
   7   5   1        0.23        0.48      0.10 o 
  -4   6   1        2.43        2.70      0.16 o 
  -3   6   1        0.05        0.05      0.05 o 
  -2   6   1        0.72        0.58      0.08 o 
  -1   6   1       58.48       57.61      0.49 o 
   0   6   1       21.04       20.96      0.31 o 
   1   6   1       43.28       43.62      0.83 o 
   2   6   1        0.01        0.06      0.04 o 
   3   6   1        1.09        1.40      0.08 o 
   4   6   1       21.41       19.75      0.32 o 
   5   6   1        2.26        2.22      0.12 o 
   6   6   1       12.53       12.37      0.30 o 
   7   6   1        2.97        2.76      0.16 o 
  -3   7   1        1.00        1.03      0.10 o 
  -2   7   1       13.31       12.97      0.31 o 
  -1   7   1      163.84      169.39      1.53 o 
   0   7   1        2.38        2.72      0.25 o 
   1   7   1        9.11        9.54      0.45 o 
   2   7   1        2.79        3.80      0.14 o 
   3   7   1        8.58        8.65      0.22 o 
   4   7   1        0.19        0.29      0.05 o 
   5   7   1        0.01        0.01      0.05 o 
   6   7   1        0.96        0.99      0.10 o 
   7   7   1        0.07        0.17      0.07 o 
  -2   8   1        3.45        2.68      0.23 o 
  -1   8   1       16.98       17.19      0.43 o 
   0   8   1       26.64       29.49      0.53 o 
   1   8   1        7.32        6.41      0.35 o 
   2   8   1       28.43       28.28      0.49 o 
   3   8   1        2.95        2.22      0.12 o 
   4   8   1        6.37        6.25      0.20 o 
   5   8   1        1.13        0.91      0.09 o 
   6   8   1        8.56        8.45      0.47 o 
   0   9   1        8.35        8.20      0.39 o 
   1   9   1        0.33        0.41      0.10 o 
   2   9   1        1.49        1.50      0.17 o 
   3   9   1        2.18        2.03      0.19 o 
   4   9   1        1.99        1.97      0.25 o 
   5   9   1        1.23        0.99      0.17 o 
   2  10   1        0.22        0.14      0.13 o 
   3  10   1        0.20       -0.04      0.07 o 
   4  10   1        1.02        1.12      0.23 o 
  -4  -9   2        0.45        0.34      0.12 o 
  -3  -9   2        0.58        0.37      0.15 o 
  -2  -9   2        4.16        4.78      0.30 o 
  -1  -9   2        3.30        3.84      0.28 o 
   0  -9   2        0.06        0.00      0.13 o 
  -5  -8   2        0.03       -0.08      0.09 o 
  -4  -8   2        4.26        4.30      0.29 o 
  -3  -8   2       11.32        9.54      0.32 o 
  -2  -8   2        1.69        1.11      0.14 o 
  -1  -8   2       10.63       10.48      0.41 o 
   0  -8   2        2.65        1.68      0.18 o 
   1  -8   2        0.22        0.18      0.11 o 
   2  -8   2        3.83        4.91      0.25 o 
  -6  -7   2        0.68        0.66      0.14 o 
  -5  -7   2        1.37        1.85      0.20 o 
  -4  -7   2        0.35        0.48      0.12 o 
  -3  -7   2        2.30        2.22      0.15 o 
  -2  -7   2       13.08       13.89      0.35 o 
  -1  -7   2       17.29       18.10      0.50 o 
   0  -7   2       13.50       13.66      0.44 o 
   1  -7   2        0.50        0.48      0.09 o 
   2  -7   2        0.17        0.13      0.06 o 
   3  -7   2        2.38        1.95      0.23 o 
  -6  -6   2        4.48        4.62      0.57 o 
  -5  -6   2        0.76        0.60      0.13 o 
  -4  -6   2        7.41        6.74      0.33 o 
  -3  -6   2      106.79      100.32      0.88 o 
  -2  -6   2       60.07       59.11      0.81 o 
  -1  -6   2        3.24        3.62      0.16 o 
   0  -6   2      247.29      255.64      1.72 o 
   1  -6   2        1.09        0.80      0.09 o 
   2  -6   2        0.02        0.09      0.05 o 
   3  -6   2        2.94        2.35      0.14 o 
   4  -6   2        3.73        4.38      0.20 o 
  -6  -5   2        1.84        1.37      0.12 o 
  -5  -5   2        0.77        0.87      0.08 o 
  -4  -5   2        0.76        0.88      0.09 o 
  -3  -5   2       60.26       58.49      0.88 o 
  -2  -5   2        0.04        0.22      0.03 o 
  -1  -5   2       10.42        8.71      0.19 o 
   0  -5   2        7.06        8.04      1.17 o 
   1  -5   2       79.36       81.84      1.13 o 
   2  -5   2        5.43        5.95      0.16 o 
   3  -5   2        3.92        3.76      0.14 o 
   4  -5   2        8.45        5.75      0.19 o 
   5  -5   2        5.55        5.14      0.22 o 
  -7  -4   2        0.17        0.40      0.11 o 
  -6  -4   2        0.00       -0.05      0.06 o 
  -5  -4   2       32.01       33.39      0.40 o 
  -4  -4   2       19.36       17.89      0.26 o 
  -3  -4   2      265.61      281.36      0.88 o 
  -2  -4   2      135.36      121.17      0.85 o 
  -1  -4   2      105.13      109.01      0.48 o 
   0  -4   2       89.57       87.95      0.47 o 
   1  -4   2       19.02       22.76      0.23 o 
   2  -4   2        0.00       -0.01      0.03 o 
   3  -4   2        1.75        1.35      0.07 o 
   4  -4   2        0.92        0.46      0.06 o 
   5  -4   2        0.01        0.05      0.05 o 
  -7  -3   2        0.07        0.06      0.07 o 
  -6  -3   2        1.97        2.28      0.11 o 
  -5  -3   2        0.06        0.10      0.04 o 
  -4  -3   2        0.37        0.36      0.04 o 
  -3  -3   2        0.00       -0.03      0.03 o 
  -2  -3   2      569.07      579.26      1.92 o 
  -1  -3   2        6.66        4.70      0.09 o 
   0  -3   2       17.26       19.68      0.30 o 
   1  -3   2      232.04      250.86      0.60 o 
   2  -3   2        1.04        2.02      0.10 o 
   3  -3   2       14.76       15.87      0.22 o 
   4  -3   2       27.85       22.86      0.26 o 
   5  -3   2       20.09       17.33      0.31 o 
   6  -3   2        3.92        2.66      0.16 o 
  -7  -2   2        1.08        1.41      0.12 o 
  -6  -2   2        0.08        0.18      0.05 o 
  -5  -2   2        0.32        0.30      0.06 o 
  -4  -2   2       39.19       36.34      0.35 o 
  -3  -2   2        5.96        4.92      0.12 o 
  -2  -2   2      326.48      338.92      0.84 o 
  -1  -2   2       42.95       39.67      0.42 o 
   0  -2   2       14.16       13.04      0.13 o 
   1  -2   2      111.26      120.38      1.14 o 
   2  -2   2      287.42      304.66      0.80 o 
   3  -2   2        8.52        7.93      0.12 o 
   4  -2   2       23.01       21.92      0.24 o 
   5  -2   2       36.65       35.64      0.39 o 
   6  -2   2        0.24        0.19      0.06 o 
  -6  -1   2        0.56        0.65      0.10 o 
  -5  -1   2        6.75        7.11      0.22 o 
  -4  -1   2        1.33        1.03      0.07 o 
  -3  -1   2        0.11        0.13      0.03 o 
  -2  -1   2       39.45       45.27      0.30 o 
  -1  -1   2       41.20       36.25      0.20 o 
   0  -1   2      282.69      257.88      0.49 o 
   1  -1   2       72.90       77.35      0.30 o 
   2  -1   2       84.00       82.63      0.34 o 
   3  -1   2        8.42       10.35      0.15 o 
   4  -1   2        3.99        3.36      0.09 o 
   5  -1   2       41.42       37.31      0.38 o 
   6  -1   2        0.49        0.42      0.06 o 
   7  -1   2        2.11        1.63      0.12 o 
  -6   0   2        0.23        0.13      0.07 o 
  -5   0   2        0.00        0.13      0.07 o 
  -4   0   2        2.57        2.77      0.11 o 
  -3   0   2        7.96        8.57      0.12 o 
  -2   0   2      138.69      142.30      0.50 o 
  -1   0   2      279.04      246.41      0.58 o 
   0   0   2      263.42      231.09      0.41 o 
   1   0   2       53.60       49.62      0.25 o 
   2   0   2        1.69        1.78      0.04 o 
   3   0   2        8.45        9.02      0.12 o 
   4   0   2        0.13        0.04      0.02 o 
   5   0   2        2.66        2.78      0.10 o 
   6   0   2       14.00       14.46      0.29 o 
   7   0   2        0.05        0.10      0.06 o 
  -6   1   2        0.92        1.21      0.13 o 
  -5   1   2        2.72        2.53      0.22 o 
  -4   1   2       27.18       28.60      0.38 o 
  -3   1   2       81.41       74.19      0.44 o 
  -2   1   2        1.11        1.01      0.05 o 
  -1   1   2       70.17       62.56      0.28 o 
   0   1   2     1972.43     1921.75      2.92 o 
   1   1   2      312.31      300.57      0.91 o 
   2   1   2      225.78      214.92      0.83 o 
   3   1   2      165.42      175.65      0.62 o 
   4   1   2        0.42        0.20      0.03 o 
   5   1   2        4.29        4.35      0.12 o 
   6   1   2        2.80        2.43      0.16 o 
   7   1   2        2.29        2.43      0.13 o 
  -6   2   2        0.64        0.78      0.11 o 
  -5   2   2        0.47        0.47      0.08 o 
  -4   2   2        7.41        7.78      0.21 o 
  -3   2   2       56.59       56.34      0.50 o 
  -2   2   2       12.56       12.84      0.18 o 
  -1   2   2      188.49      199.19      0.81 o 
   0   2   2        0.00        0.09      0.02 o 
   1   2   2        1.82        2.06      0.05 o 
   2   2   2      115.02      121.30      0.37 o 
   3   2   2        1.20        1.26      0.06 o 
   4   2   2       11.49       15.08      0.18 o 
   5   2   2       16.15       16.88      0.26 o 
   6   2   2        0.10       -0.07      0.07 o 
   7   2   2       19.06       20.47      0.36 o 
  -5   3   2        4.30        4.33      0.22 o 
  -4   3   2        3.46        3.65      0.16 o 
  -3   3   2      421.02      402.48      1.74 o 
  -2   3   2       52.08       49.94      0.36 o 
  -1   3   2       20.73       21.98      0.24 o 
   0   3   2      505.37      504.64      1.30 o 
   1   3   2       21.94       22.53      0.17 o 
   2   3   2        1.23        1.39      0.03 o 
   3   3   2       14.16       15.93      0.13 o 
   4   3   2       25.10       26.68      0.22 o 
   5   3   2        3.27        3.90      0.11 o 
   6   3   2        3.36        2.37      0.11 o 
   7   3   2        7.61        8.21      0.26 o 
   8   3   2        2.10        2.32      0.32 o 
  -5   4   2        0.27        0.29      0.08 o 
  -4   4   2        0.88        0.51      0.07 o 
  -3   4   2        8.25        8.01      0.26 o 
  -2   4   2      172.73      164.90      0.80 o 
  -1   4   2       39.58       42.04      0.36 o 
   0   4   2      162.89      166.01      0.63 o 
   1   4   2       35.47       38.13      0.49 o 
   2   4   2        0.87        0.18      0.03 o 
   3   4   2       20.52       19.44      0.20 o 
   4   4   2      142.35      142.59      0.60 o 
   5   4   2        0.63        0.38      0.05 o 
   6   4   2       11.99       12.35      0.25 o 
   7   4   2        5.38        5.87      0.20 o 
   8   4   2       10.59       11.55      0.65 o 
  -4   5   2        3.95        4.31      0.22 o 
  -3   5   2       24.60       25.11      0.41 o 
  -2   5   2      139.31      138.51      0.91 o 
  -1   5   2       20.39       18.51      0.26 o 
   0   5   2       28.51       30.90      0.33 o 
   1   5   2       30.26       35.46      0.36 o 
   2   5   2        4.57        4.28      0.11 o 
   3   5   2        3.37        3.82      0.11 o 
   4   5   2       71.65       70.66      0.56 o 
   5   5   2       39.46       38.49      0.40 o 
   6   5   2        5.35        4.99      0.17 o 
   7   5   2        6.63        5.74      0.20 o 
  -4   6   2        0.67        0.82      0.12 o 
  -3   6   2        4.28        3.75      0.20 o 
  -2   6   2       93.73       96.22      0.71 o 
  -1   6   2        8.37        8.35      0.19 o 
   0   6   2        5.62        5.44      0.19 o 
   1   6   2       10.37       11.76      0.35 o 
   2   6   2       15.49       17.89      0.28 o 
   3   6   2        8.06        9.54      0.18 o 
   4   6   2        0.10       -0.03      0.04 o 
   5   6   2       84.49       82.92      0.61 o 
   6   6   2        3.82        3.71      0.17 o 
   7   6   2        1.81        1.98      0.14 o 
  -3   7   2        1.42        1.50      0.14 o 
  -2   7   2        8.44        8.09      0.30 o 
  -1   7   2        0.03        0.17      0.17 o 
   0   7   2        3.60        3.59      0.17 o 
   1   7   2        0.91        1.03      0.13 o 
   2   7   2        5.67        5.40      0.20 o 
   3   7   2        5.07        4.42      0.16 o 
   4   7   2        1.71        1.81      0.12 o 
   5   7   2        0.02       -0.03      0.05 o 
   6   7   2        3.23        2.80      0.15 o 
   7   7   2        2.75        2.27      0.15 o 
  -2   8   2        1.79        1.59      0.15 o 
  -1   8   2       14.35       13.53      0.64 o 
   0   8   2        0.60        0.54      0.11 o 
   1   8   2        0.58        0.44      0.10 o 
   2   8   2        8.40        8.72      0.28 o 
   3   8   2       22.24       19.80      0.35 o 
   4   8   2        0.01       -0.04      0.05 o 
   5   8   2        2.09        1.96      0.13 o 
   6   8   2        0.18        0.29      0.08 o 
   0   9   2        0.70        0.80      0.19 o 
   1   9   2        0.20        0.15      0.07 o 
   2   9   2        2.94        3.20      0.19 o 
   3   9   2        3.22        3.30      0.19 o 
   4   9   2        5.18        4.59      0.27 o 
   5   9   2        0.02        0.15      0.07 o 
   2  10   2        0.01       -0.18      0.18 o 
   3  10   2        0.08        0.09      0.08 o 
   4  10   2        0.37        0.15      0.11 o 
  -3  -9   3        1.78        2.53      0.19 o 
  -2  -9   3        1.69        2.19      0.22 o 
  -1  -9   3        2.93        2.92      0.33 o 
   0  -9   3        0.09        0.13      0.08 o 
  -4  -8   3       11.56        9.59      0.43 o 
  -3  -8   3        8.59        6.38      0.27 o 
  -2  -8   3        0.97        0.97      0.15 o 
  -1  -8   3        7.04        6.82      0.35 o 
   0  -8   3        0.97        0.59      0.13 o 
   1  -8   3        1.39        1.46      0.14 o 
   2  -8   3        0.62        0.57      0.10 o 
  -5  -7   3        0.03       -0.09      0.09 o 
  -4  -7   3        9.63       10.33      0.43 o 
  -3  -7   3        2.48        1.76      0.15 o 
  -2  -7   3        3.90        3.95      0.20 o 
  -1  -7   3       38.06       39.06      1.19 o 
   0  -7   3        0.02       -0.03      0.06 o 
   1  -7   3        3.88        4.03      0.21 o 
   2  -7   3        7.89        8.33      0.30 o 
   3  -7   3        5.35        5.14      0.25 o 
  -6  -6   3        0.57        0.38      0.11 o 
  -5  -6   3        1.38        1.07      0.16 o 
  -4  -6   3       12.93       14.60      0.94 o 
  -3  -6   3       23.10       19.00      0.51 o 
  -2  -6   3       11.43        9.71      0.23 o 
  -1  -6   3       65.93       65.96      0.68 o 
   0  -6   3       31.27       31.83      0.49 o 
   1  -6   3        2.16        2.30      0.15 o 
   2  -6   3        1.77        1.43      0.12 o 
   3  -6   3        0.55        0.12      0.06 o 
   4  -6   3        1.25        1.33      0.14 o 
  -6  -5   3        2.30        2.46      0.24 o 
  -5  -5   3        0.09        0.16      0.08 o 
  -4  -5   3       13.77       13.75      0.34 o 
  -3  -5   3        8.32        8.19      0.23 o 
  -2  -5   3       22.62       20.41      0.32 o 
  -1  -5   3       11.34       11.04      0.23 o 
   0  -5   3       84.79       87.96      0.89 o 
   1  -5   3        0.25        0.55      0.08 o 
   2  -5   3        2.55        2.36      0.14 o 
   3  -5   3       15.33       12.08      0.33 o 
   4  -5   3       20.56       23.28      0.38 o 
   5  -5   3        3.92        3.12      0.20 o 
  -6  -4   3        0.96        0.99      0.16 o 
  -5  -4   3        0.06        0.07      0.05 o 
  -4  -4   3        9.20       10.19      0.21 o 
  -3  -4   3       11.78       11.53      0.19 o 
  -2  -4   3       40.51       35.69      0.47 o 
  -1  -4   3       11.51       11.02      0.21 o 
   0  -4   3        1.60        1.83      0.10 o 
   1  -4   3       15.85       16.69      0.22 o 
   2  -4   3        0.01        0.06      0.03 o 
   3  -4   3        0.45        0.42      0.05 o 
   4  -4   3       15.63       13.44      0.24 o 
   5  -4   3        2.69        2.41      0.15 o 
  -6  -3   3        1.09        1.75      0.12 o 
  -5  -3   3        0.03       -0.01      0.05 o 
  -4  -3   3        0.21        0.40      0.04 o 
  -3  -3   3       44.23       47.78      0.39 o 
  -2  -3   3       84.19       85.25      0.90 o 
  -1  -3   3       55.12       50.58      0.42 o 
   0  -3   3        1.53        1.35      0.07 o 
   1  -3   3        5.87        6.37      0.10 o 
   2  -3   3       42.53       42.20      0.31 o 
   3  -3   3        0.66        0.95      0.05 o 
   4  -3   3        0.11        0.21      0.04 o 
   5  -3   3        9.77       10.09      0.22 o 
   6  -3   3        2.31        2.35      0.13 o 
  -6  -2   3        2.01        2.29      0.19 o 
  -5  -2   3        2.22        2.21      0.13 o 
  -4  -2   3        0.14        0.07      0.04 o 
  -3  -2   3       38.81       37.82      0.34 o 
  -2  -2   3       16.81       17.12      0.17 o 
  -1  -2   3        0.14        0.08      0.03 o 
   0  -2   3        8.58        9.46      0.13 o 
   1  -2   3      131.68      140.42      0.40 o 
   2  -2   3       42.30       45.52      0.27 o 
   3  -2   3       13.35       12.97      0.16 o 
   4  -2   3       30.90       30.32      0.29 o 
   5  -2   3        2.93        3.00      0.12 o 
   6  -2   3        0.60        0.49      0.07 o 
  -6  -1   3        0.00        0.08      0.08 o 
  -5  -1   3       46.13       50.76      1.37 o 
  -4  -1   3       23.84       27.02      0.44 o 
  -3  -1   3        2.91        2.09      0.10 o 
  -2  -1   3      197.91      207.36      0.77 o 
  -1  -1   3       84.25       88.20      0.34 o 
   0  -1   3       17.96       18.09      0.14 o 
   1  -1   3        2.71        3.38      0.05 o 
   2  -1   3       12.57       11.74      0.13 o 
   3  -1   3        0.21        0.47      0.03 o 
   4  -1   3        6.09        7.26      0.13 o 
   5  -1   3       39.27       38.67      0.39 o 
   6  -1   3       13.29       12.94      0.25 o 
   7  -1   3        0.22        0.36      0.07 o 
  -6   0   3        0.44        0.15      0.12 o 
  -5   0   3        0.32        0.36      0.08 o 
  -4   0   3       29.63       31.47      0.41 o 
  -3   0   3        4.96        5.23      0.15 o 
  -2   0   3        6.93        7.22      0.13 o 
  -1   0   3      417.68      404.60      0.96 o 
   0   0   3      107.33      102.19      0.33 o 
   1   0   3       21.26       23.91      0.13 o 
   2   0   3      271.11      294.76      0.83 o 
   3   0   3        0.10        0.19      0.02 o 
   4   0   3       55.28       54.22      0.39 o 
   5   0   3        2.33        2.11      0.12 o 
   6   0   3       43.17       44.52      0.45 o 
   7   0   3        0.48        0.58      0.08 o 
  -6   1   3        0.95        1.11      0.14 o 
  -5   1   3        6.92        7.08      0.44 o 
  -4   1   3      115.46      110.96      0.90 o 
  -3   1   3       71.51       71.86      0.57 o 
  -2   1   3        1.81        1.58      0.06 o 
  -1   1   3      900.32      924.90      1.24 o 
   0   1   3      127.68      115.91      0.34 o 
   1   1   3       34.67       34.44      0.28 o 
   2   1   3      514.24      533.15      1.60 o 
   3   1   3        9.12       11.52      0.13 o 
   4   1   3        5.22        3.77      0.09 o 
   5   1   3        1.72        1.99      0.09 o 
   6   1   3       12.09       12.65      0.24 o 
   7   1   3        0.00        0.08      0.06 o 
  -5   2   3        0.43        0.42      0.10 o 
  -4   2   3       84.63       87.76      0.97 o 
  -3   2   3       37.17       32.68      0.34 o 
  -2   2   3       10.49       12.10      0.17 o 
  -1   2   3       72.91       78.99      0.38 o 
   0   2   3      202.25      225.86      0.50 o 
   1   2   3        4.51        3.81      0.08 o 
   2   2   3       22.97       28.31      0.17 o 
   3   2   3      684.17      739.86      1.84 o 
   4   2   3        3.01        4.06      0.10 o 
   5   2   3        9.84       10.00      0.20 o 
   6   2   3      118.87      119.39      0.89 o 
   7   2   3        3.08        3.15      0.15 o 
   8   2   3        0.00        0.13      0.14 o 
  -5   3   3        1.81        1.98      0.20 o 
  -4   3   3       42.00       42.32      0.54 o 
  -3   3   3        6.41        6.58      0.20 o 
  -2   3   3       33.61       31.44      0.29 o 
  -1   3   3       16.95       19.59      0.23 o 
   0   3   3       21.00       23.80      0.20 o 
   1   3   3       13.55       13.82      0.23 o 
   2   3   3        1.59        1.84      0.05 o 
   3   3   3       12.78       11.61      0.16 o 
   4   3   3       60.98       62.52      0.64 o 
   5   3   3       10.26       10.37      0.18 o 
   6   3   3       11.78       13.55      0.43 o 
   7   3   3       49.64       49.87      0.64 o 
   8   3   3        2.83        2.97      0.32 o 
  -4   4   3        1.67        1.65      0.15 o 
  -3   4   3      147.52      150.25      1.16 o 
  -2   4   3        2.01        2.05      0.13 o 
  -1   4   3        4.78        6.26      0.14 o 
   1   4   3       28.66       32.30      0.34 o 
   2   4   3       20.94       21.37      0.17 o 
   3   4   3      122.46      123.10      0.71 o 
   4   4   3        7.87        8.34      0.15 o 
   5   4   3        7.46        7.84      0.18 o 
   6   4   3        0.63        0.79      0.08 o 
   7   4   3       33.29       35.18      0.54 o 
   8   4   3        0.22        0.33      0.11 o 
  -4   5   3        0.37        0.31      0.08 o 
  -3   5   3        4.09        3.94      0.21 o 
  -2   5   3        0.21        0.26      0.09 o 
  -1   5   3        0.52        0.44      0.06 o 
   0   5   3        0.13        0.15      0.03 o 
   1   5   3        3.00        4.02      0.13 o 
   2   5   3        6.68        6.25      0.15 o 
   3   5   3        9.90        8.86      0.15 o 
   4   5   3      167.16      161.68      1.28 o 
   5   5   3        3.91        4.07      0.13 o 
   6   5   3        8.91        8.19      0.21 o 
   7   5   3       12.56       13.10      0.33 o 
  -3   6   3        0.96        0.75      0.10 o 
  -2   6   3        1.07        1.05      0.10 o 
  -1   6   3        2.76        2.48      0.16 o 
   0   6   3        1.18        0.75      0.22 o 
   1   6   3        0.70        0.78      0.12 o 
   2   6   3        6.39        5.23      0.22 o 
   3   6   3        0.18        0.18      0.03 o 
   4   6   3       29.62       29.07      0.33 o 
   5   6   3       23.56       21.78      0.31 o 
   6   6   3        9.90       11.09      0.28 o 
   7   6   3        0.20        0.17      0.09 o 
  -2   7   3        0.10        0.19      0.07 o 
  -1   7   3        0.94        0.85      0.10 o 
   0   7   3        2.53        2.37      0.19 o 
   1   7   3        2.92        2.21      0.18 o 
   2   7   3       19.50       17.91      0.45 o 
   3   7   3        0.01        0.03      0.05 o 
   4   7   3        0.83        0.98      0.08 o 
   5   7   3       14.61       13.80      0.30 o 
   6   7   3        2.60        2.32      0.16 o 
   7   7   3        2.83        2.61      0.19 o 
  -1   8   3        6.55        7.29      0.39 o 
   0   8   3        0.25        0.14      0.12 o 
   1   8   3        5.26        5.29      0.40 o 
   2   8   3       21.14       22.15      0.55 o 
   3   8   3        4.83        4.63      0.20 o 
   4   8   3        0.13        0.11      0.06 o 
   5   8   3        1.18        1.17      0.12 o 
   6   8   3        0.96        1.37      0.17 o 
   0   9   3        0.10        0.02      0.09 o 
   1   9   3        0.15        0.03      0.17 o 
   2   9   3        1.31        1.28      0.14 o 
   3   9   3       15.34       15.51      0.41 o 
   4   9   3        3.61        4.02      0.21 o 
   5   9   3        0.33        0.59      0.28 o 
   3  10   3        0.56        0.73      0.11 o 
  -4  -8   4        1.41        1.01      0.25 o 
  -3  -8   4        0.19       -0.01      0.07 o 
  -2  -8   4        0.95        0.89      0.14 o 
  -1  -8   4        0.35        0.39      0.11 o 
   0  -8   4        0.00        0.03      0.09 o 
   1  -8   4        1.67        1.72      0.19 o 
  -4  -7   4        0.90        0.60      0.14 o 
  -3  -7   4        3.79        3.33      0.20 o 
  -2  -7   4        5.10        5.15      0.24 o 
  -1  -7   4        0.98        0.66      0.12 o 
   0  -7   4        7.41        7.45      0.27 o 
   1  -7   4        2.73        2.07      0.16 o 
   2  -7   4        0.48        0.58      0.11 o 
   3  -7   4        7.66        9.31      0.34 o 
  -5  -6   4        1.39        1.72      0.20 o 
  -4  -6   4        0.58        0.78      0.15 o 
  -3  -6   4        0.11        0.07      0.10 o 
  -2  -6   4       10.71       10.53      0.26 o 
  -1  -6   4       32.20       34.82      0.52 o 
   0  -6   4        7.79        7.91      0.26 o 
   1  -6   4        0.08       -0.02      0.06 o 
   2  -6   4        6.72        6.26      0.25 o 
   3  -6   4        4.26        5.15      0.24 o 
   4  -6   4        1.11        0.81      0.10 o 
  -5  -5   4        0.48        0.28      0.09 o 
  -4  -5   4        0.56        0.67      0.10 o 
  -3  -5   4        0.01        0.07      0.06 o 
  -2  -5   4        1.15        1.08      0.12 o 
  -1  -5   4       14.89       14.92      0.28 o 
   0  -5   4       11.19       10.01      0.27 o 
   1  -5   4        8.16        7.54      0.30 o 
   2  -5   4        3.53        2.55      0.15 o 
   3  -5   4        2.94        1.78      0.13 o 
   4  -5   4        3.37        3.41      0.17 o 
   5  -5   4        0.18        0.18      0.14 o 
  -6  -4   4        0.06        0.10      0.17 o 
  -5  -4   4        0.18        0.48      0.15 o 
  -4  -4   4        2.86        2.54      0.16 o 
  -3  -4   4       26.39       25.59      0.44 o 
  -2  -4   4        9.60        8.99      0.25 o 
  -1  -4   4        0.91        0.85      0.07 o 
   0  -4   4       35.92       37.18      0.55 o 
   1  -4   4        0.15        0.07      0.04 o 
   2  -4   4        8.09        8.33      0.24 o 
   3  -4   4        2.61        2.21      0.10 o 
   4  -4   4        2.80        1.86      0.11 o 
   5  -4   4        0.51        0.47      0.09 o 
  -6  -3   4        4.03        4.33      0.24 o 
  -5  -3   4       10.55       11.83      0.30 o 
  -4  -3   4        9.76        8.58      0.18 o 
  -3  -3   4      123.65      125.53      1.58 o 
  -2  -3   4        0.96        0.94      0.13 o 
  -1  -3   4        0.01       -0.04      0.04 o 
   0  -3   4        3.95        3.79      0.11 o 
   1  -3   4       28.12       27.28      0.25 o 
   2  -3   4        1.93        1.38      0.06 o 
   3  -3   4        6.12        5.81      0.15 o 
   4  -3   4        1.66        1.41      0.08 o 
   5  -3   4        4.36        4.29      0.18 o 
   6  -3   4        6.32        7.92      0.27 o 
  -6  -2   4        6.00        7.09      0.29 o 
  -5  -2   4        2.86        3.37      0.30 o 
  -4  -2   4        0.90        0.89      0.10 o 
  -3  -2   4        0.20        0.58      0.06 o 
  -2  -2   4      105.05      108.17      0.78 o 
  -1  -2   4        0.55        0.30      0.03 o 
   0  -2   4       46.93       45.51      0.34 o 
   1  -2   4       58.96       62.39      0.33 o 
   2  -2   4       15.29       17.89      0.16 o 
   3  -2   4        1.56        0.99      0.05 o 
   4  -2   4      175.65      176.32      0.75 o 
   5  -2   4       14.02       14.09      0.25 o 
   6  -2   4        0.45        0.79      0.07 o 
  -6  -1   4        8.21        8.47      0.33 o 
  -5  -1   4        7.09        7.42      0.28 o 
  -4  -1   4       20.66       20.15      0.50 o 
  -3  -1   4        3.50        4.07      0.16 o 
  -2  -1   4       54.74       50.74      0.37 o 
  -1  -1   4        0.76        0.34      0.03 o 
   0  -1   4        3.59        2.57      0.07 o 
   1  -1   4       12.08       11.28      0.12 o 
   2  -1   4        0.01        0.16      0.07 o 
   3  -1   4        0.07        0.04      0.02 o 
   4  -1   4        7.23        7.77      0.15 o 
   5  -1   4      189.43      193.94      1.36 o 
   6  -1   4        0.88        1.18      0.08 o 
   7  -1   4       12.20       15.25      0.33 o 
  -5   0   4       51.12       53.47      1.01 o 
  -4   0   4       16.57       15.99      0.31 o 
  -3   0   4        0.01        0.04      0.05 o 
  -2   0   4      159.84      171.69      0.89 o 
  -1   0   4        0.82        1.79      0.06 o 
   0   0   4       27.72       28.25      0.30 o 
   1   0   4      347.78      372.61      0.83 o 
   2   0   4      163.46      194.66      0.91 o 
   3   0   4        3.83        4.06      0.10 o 
   4   0   4        2.49        2.38      0.10 o 
   5   0   4      259.90      255.08      1.18 o 
   6   0   4        4.88        5.00      0.15 o 
   7   0   4        0.51        0.82      0.09 o 
  -5   1   4        6.05        5.57      0.32 o 
  -4   1   4        3.31        3.37      0.18 o 
  -3   1   4        1.54        1.67      0.09 o 
  -2   1   4       44.19       44.48      0.33 o 
  -1   1   4      106.31      105.39      0.46 o 
   0   1   4        0.18        0.05      0.02 o 
   1   1   4       51.59       49.45      0.26 o 
   2   1   4      364.16      385.90      0.96 o 
   3   1   4       42.56       41.07      0.27 o 
   4   1   4       12.26       10.99      0.18 o 
   5   1   4      148.41      145.93      0.72 o 
   6   1   4       70.30       70.08      0.56 o 
   7   1   4        1.64        1.89      0.12 o 
  -5   2   4        3.46        3.21      0.26 o 
  -4   2   4       18.93       16.92      0.40 o 
  -3   2   4       21.13       21.70      0.30 o 
  -2   2   4        0.02       -0.03      0.04 o 
  -1   2   4       60.03       77.15      0.40 o 
   0   2   4        0.24        0.59      0.04 o 
   1   2   4       11.41       11.25      0.19 o 
   2   2   4      408.25      430.79      1.17 o 
   3   2   4       29.79       33.09      0.22 o 
   4   2   4       41.26       43.87      0.32 o 
   5   2   4       13.81       12.27      0.22 o 
   6   2   4        2.88        3.04      0.13 o 
   7   2   4        9.48       10.65      0.26 o 
  -4   3   4        3.97        4.67      0.26 o 
  -3   3   4        6.85        6.91      0.37 o 
  -2   3   4        6.94        6.98      0.17 o 
  -1   3   4        3.92        3.15      0.11 o 
   0   3   4       48.73       54.67      0.78 o 
   1   3   4        3.62        4.13      0.15 o 
   2   3   4        8.67        7.28      0.10 o 
   3   3   4      301.34      315.47      1.35 o 
   4   3   4        4.47        3.73      0.10 o 
   5   3   4       17.98       18.32      0.27 o 
   6   3   4      129.11      125.94      0.92 o 
   7   3   4        0.01       -0.07      0.07 o 
   8   3   4        0.37        0.33      0.10 o 
  -4   4   4        1.42        0.88      0.12 o 
  -3   4   4        7.50        7.22      0.28 o 
  -2   4   4        6.74        6.56      0.20 o 
  -1   4   4       10.93        9.34      0.22 o 
   0   4   4        8.82        7.78      0.18 o 
   1   4   4        4.72        5.77      0.14 o 
   2   4   4        1.40        1.38      0.05 o 
   3   4   4       18.97       17.13      0.19 o 
   4   4   4        5.88        6.10      0.14 o 
   5   4   4        8.78        8.61      0.19 o 
   6   4   4        2.25        2.01      0.13 o 
   7   4   4        3.03        1.97      0.13 o 
   8   4   4        0.44        0.27      0.09 o 
  -3   5   4        0.01        0.10      0.07 o 
  -2   5   4        0.39        0.36      0.08 o 
  -1   5   4        2.05        2.07      0.10 o 
   0   5   4        1.05        0.97      0.08 o 
   1   5   4       32.19       28.23      0.42 o 
   2   5   4        9.44        8.99      0.23 o 
   3   5   4       10.24       10.53      0.19 o 
   4   5   4       19.87       18.13      0.25 o 
   5   5   4        7.47        8.62      0.19 o 
   6   5   4        2.15        1.80      0.12 o 
   7   5   4        5.09        4.90      0.20 o 
  -3   6   4        3.23        4.17      0.23 o 
  -2   6   4        2.44        2.47      0.14 o 
  -1   6   4        0.08        0.00      0.06 o 
   0   6   4        0.87        1.28      0.15 o 
   1   6   4        3.03        2.81      0.15 o 
   2   6   4        0.55        0.43      0.06 o 
   3   6   4        0.81        0.63      0.05 o 
   4   6   4       39.56       39.82      0.54 o 
   5   6   4       39.86       40.98      0.50 o 
   6   6   4        0.01        0.03      0.05 o 
   7   6   4        1.98        2.69      0.16 o 
  -2   7   4        8.19       10.09      0.48 o 
  -1   7   4        0.42        0.29      0.12 o 
   0   7   4        0.05        0.06      0.18 o 
   1   7   4       20.90       19.98      0.51 o 
   2   7   4        0.02        0.04      0.06 o 
   3   7   4        8.77        9.81      0.24 o 
   4   7   4        1.29        1.50      0.12 o 
   5   7   4       24.50       26.60      0.55 o 
   6   7   4        0.01        0.01      0.09 o 
   7   7   4        1.78        2.15      0.22 o 
  -1   8   4        0.00       -0.02      0.08 o 
   0   8   4        0.05        0.03      0.08 o 
   1   8   4        5.82        7.05      0.33 o 
   2   8   4       14.15       14.51      0.46 o 
   3   8   4        2.05        1.38      0.11 o 
   4   8   4        3.14        2.88      0.28 o 
   5   8   4        5.30        6.22      0.32 o 
   6   8   4        0.08        0.06      0.07 o 
   1   9   4        0.41        0.26      0.10 o 
   2   9   4       23.01       26.20      1.39 o 
   3   9   4        5.85        5.36      0.25 o 
   4   9   4        0.62        0.54      0.12 o 
   5   9   4        4.33        5.98      0.61 o 
  -2  -8   5        2.14        2.51      0.23 o 
  -1  -8   5        0.00       -0.09      0.09 o 
   0  -8   5        0.62        0.38      0.12 o 
   1  -8   5        0.01        0.09      0.11 o 
  -4  -7   5        0.02       -0.04      0.26 o 
  -3  -7   5        0.92        0.60      0.13 o 
  -2  -7   5        0.62        0.51      0.09 o 
  -1  -7   5        3.35        3.27      0.24 o 
   0  -7   5        0.08        0.03      0.07 o 
   1  -7   5        0.68        0.99      0.10 o 
   2  -7   5        0.16        0.15      0.07 o 
  -4  -6   5        2.39        2.23      0.55 o 
  -3  -6   5        0.39        0.26      0.09 o 
  -2  -6   5        9.82       10.13      0.31 o 
  -1  -6   5        2.87        3.27      0.18 o 
   0  -6   5        8.48        8.22      0.28 o 
   1  -6   5        0.46        0.38      0.07 o 
   2  -6   5        9.73        9.15      0.31 o 
   3  -6   5        2.39        2.27      0.15 o 
  -5  -5   5        0.24        0.06      0.09 o 
  -4  -5   5        2.14        1.97      0.16 o 
  -3  -5   5        1.62        1.32      0.12 o 
  -2  -5   5        2.40        2.46      0.15 o 
  -1  -5   5        9.81        9.03      0.27 o 
   0  -5   5       15.25       14.93      0.45 o 
   1  -5   5        0.08        0.07      0.05 o 
   2  -5   5       10.73       10.55      0.27 o 
   3  -5   5       19.54       17.29      0.36 o 
   4  -5   5        0.95        1.17      0.13 o 
  -5  -4   5        0.57        0.59      0.10 o 
  -4  -4   5       17.83       17.06      0.41 o 
  -3  -4   5        0.18        0.16      0.06 o 
  -2  -4   5        3.06        3.73      0.17 o 
  -1  -4   5       32.88       31.90      0.40 o 
   0  -4   5        9.19        8.66      0.21 o 
   1  -4   5        4.56        5.15      0.15 o 
   2  -4   5        0.20        0.24      0.06 o 
   3  -4   5      117.60      118.68      0.98 o 
   4  -4   5       13.00       14.15      0.38 o 
   5  -4   5        0.54        0.29      0.11 o 
  -5  -3   5        2.67        2.40      0.18 o 
  -4  -3   5       11.47       11.04      0.33 o 
  -3  -3   5       11.51       12.43      0.28 o 
  -2  -3   5        2.59        2.72      0.14 o 
  -1  -3   5        0.01        0.03      0.03 o 
   0  -3   5        6.55        6.30      0.17 o 
   1  -3   5       11.26       11.93      0.18 o 
   2  -3   5        0.10        0.27      0.04 o 
   3  -3   5       50.44       49.25      0.45 o 
   4  -3   5      113.97      114.59      1.13 o 
   5  -3   5        0.40        0.59      0.09 o 
   6  -3   5        5.64        6.38      0.28 o 
  -5  -2   5        8.36        7.81      0.30 o 
  -4  -2   5        1.37        1.57      0.11 o 
  -3  -2   5       61.60       60.94      0.57 o 
  -2  -2   5        0.00       -0.04      0.04 o 
  -1  -2   5        7.23        8.80      0.18 o 
   0  -2   5       72.91       73.23      0.70 o 
   1  -2   5       62.91       67.04      0.59 o 
   2  -2   5        7.78        8.48      0.16 o 
   3  -2   5       74.24       76.60      0.57 o 
   4  -2   5       22.78       23.09      0.44 o 
   5  -2   5       17.49       17.15      0.48 o 
   6  -2   5        0.01        0.14      0.08 o 
  -5  -1   5        2.44        2.59      0.22 o 
  -4  -1   5        0.04        0.00      0.05 o 
  -3  -1   5        2.57        1.94      0.10 o 
  -2  -1   5       15.03       13.28      0.22 o 
  -1  -1   5        5.08        5.78      0.10 o 
   0  -1   5        0.09        0.27      0.03 o 
   1  -1   5      101.21       99.49      0.80 o 
   2  -1   5      100.72      106.05      0.39 o 
   3  -1   5        0.06        0.01      0.03 o 
   4  -1   5      617.03      611.54      1.86 o 
   5  -1   5       20.88       21.31      0.35 o 
   6  -1   5        3.15        3.90      0.16 o 
   7  -1   5        7.16        8.22      0.25 o 
  -5   0   5        0.34        0.13      0.17 o 
  -4   0   5        6.90        7.17      0.22 o 
  -3   0   5        0.86        0.73      0.06 o 
  -2   0   5        0.30        0.28      0.04 o 
  -1   0   5       19.12       22.22      0.23 o 
   0   0   5       17.22       15.51      0.17 o 
   1   0   5        1.50        2.28      0.06 o 
   2   0   5        9.19        8.61      0.14 o 
   3   0   5       32.42       28.65      0.27 o 
   4   0   5       48.57       44.65      0.41 o 
   5   0   5       11.47       12.38      0.24 o 
   6   0   5        6.03        5.67      0.18 o 
   7   0   5        0.05        0.03      0.06 o 
  -5   1   5        1.14        1.10      0.17 o 
  -4   1   5        0.01       -0.07      0.07 o 
  -3   1   5        3.67        3.70      0.15 o 
  -2   1   5       13.23       13.24      0.23 o 
  -1   1   5        0.31        0.16      0.03 o 
   0   1   5        0.04        0.44      0.04 o 
   1   1   5       55.00       51.23      0.40 o 
   2   1   5       12.81       14.08      0.16 o 
   3   1   5       68.99       70.44      0.36 o 
   4   1   5       35.76       33.97      0.29 o 
   5   1   5      144.53      138.86      0.79 o 
   6   1   5        2.20        2.21      0.12 o 
   7   1   5        2.80        3.30      0.16 o 
  -4   2   5        0.00        0.08      0.12 o 
  -3   2   5        0.00       -0.01      0.07 o 
  -2   2   5        0.01        0.03      0.04 o 
  -1   2   5        8.47        8.62      0.18 o 
   0   2   5       12.88       13.60      0.24 o 
   1   2   5       20.12       19.58      0.32 o 
   2   2   5      236.53      230.90      0.65 o 
   3   2   5      111.26      110.47      0.51 o 
   4   2   5        5.33        4.45      0.11 o 
   5   2   5        0.54        0.41      0.09 o 
   6   2   5        3.63        3.24      0.15 o 
   7   2   5        2.13        2.53      0.15 o 
  -4   3   5        9.65       11.61      0.72 o 
  -3   3   5        2.86        2.96      0.18 o 
  -2   3   5        3.04        3.11      0.12 o 
  -1   3   5       13.70       11.67      0.22 o 
   0   3   5        5.41        4.90      0.18 o 
   1   3   5       28.33       25.60      0.37 o 
   2   3   5        2.33        3.15      0.11 o 
   3   3   5       39.03       39.51      0.35 o 
   4   3   5        7.90        8.83      0.16 o 
   5   3   5        9.34        7.40      0.18 o 
   6   3   5        5.75        4.42      0.18 o 
   7   3   5        1.92        1.75      0.13 o 
  -3   4   5        1.09        0.94      0.12 o 
  -2   4   5        0.01       -0.05      0.05 o 
  -1   4   5        4.37        3.58      0.15 o 
   0   4   5        2.40        1.68      0.11 o 
   1   4   5        0.06        0.00      0.07 o 
   2   4   5        0.77        0.41      0.05 o 
   3   4   5        8.14        7.23      0.19 o 
   4   4   5       18.67       17.80      0.36 o 
   5   4   5        2.20        1.73      0.09 o 
   6   4   5        0.68        1.03      0.10 o 
   7   4   5        2.77        2.41      0.15 o 
  -3   5   5       13.64       15.41      0.43 o 
  -2   5   5        0.05        0.01      0.06 o 
  -1   5   5        0.07        0.24      0.06 o 
   0   5   5       50.79       43.08      0.57 o 
   1   5   5        2.24        1.94      0.12 o 
   2   5   5       10.82       10.85      0.35 o 
   3   5   5       86.73       85.74      0.67 o 
   4   5   5        1.30        0.92      0.11 o 
   5   5   5        5.01        4.50      0.25 o 
   6   5   5        0.01       -0.07      0.07 o 
   7   5   5        5.56        5.63      0.26 o 
  -2   6   5        0.05        0.03      0.06 o 
  -1   6   5        0.84        0.66      0.09 o 
   0   6   5        0.06        0.26      0.08 o 
   1   6   5       10.72       10.31      0.45 o 
   2   6   5        3.09        2.38      0.18 o 
   3   6   5        6.43        6.06      0.19 o 
   4   6   5      150.10      154.25      1.13 o 
   5   6   5        3.63        3.23      0.18 o 
   6   6   5       15.71       17.16      0.43 o 
   7   6   5        0.44        0.31      0.08 o 
  -1   7   5        1.31        0.88      0.17 o 
   0   7   5       12.21       11.84      0.39 o 
   1   7   5        2.35        2.72      0.17 o 
   2   7   5        0.19       -0.06      0.11 o 
   3   7   5        0.33        0.24      0.11 o 
   4   7   5       18.87       22.06      0.45 o 
   5   7   5        0.49        0.25      0.11 o 
   6   7   5        0.63        0.52      0.10 o 
   7   7   5        1.78        1.89      0.21 o 
   0   8   5        0.29        0.18      0.08 o 
   1   8   5       25.65       26.38      0.69 o 
   2   8   5        0.22       -0.04      0.10 o 
   3   8   5        3.23        2.33      0.16 o 
   4   8   5       25.74       28.96      0.77 o 
   5   8   5       16.82       19.28      0.57 o 
   6   8   5        0.03        0.10      0.09 o 
   2   9   5        7.62        8.55      0.68 o 
   3   9   5        4.42        4.86      0.25 o 
   4   9   5        1.58        1.56      0.22 o 
   5   9   5        0.17        0.17      0.11 o 
  -2  -7   6        0.05        0.18      0.14 o 
  -1  -7   6        0.26        0.41      0.11 o 
   0  -7   6        0.00       -0.03      0.07 o 
   1  -7   6        1.42        1.43      0.12 o 
  -3  -6   6        2.72        2.61      0.23 o 
  -2  -6   6        0.02       -0.02      0.07 o 
  -1  -6   6       19.28       18.74      1.22 o 
   0  -6   6        0.91        0.79      0.09 o 
   1  -6   6       10.24       11.11      0.44 o 
   2  -6   6       11.21       13.13      0.34 o 
   3  -6   6        7.26        7.24      0.31 o 
  -4  -5   6        0.15        0.28      0.09 o 
  -3  -5   6        0.02        0.02      0.11 o 
  -2  -5   6        5.65        5.14      0.22 o 
  -1  -5   6        0.54        0.76      0.12 o 
   0  -5   6       12.93       13.04      0.29 o 
   1  -5   6        1.90        1.60      0.12 o 
   2  -5   6      107.75      112.69      1.50 o 
   3  -5   6       33.06       35.90      0.64 o 
   4  -5   6        0.06        0.02      0.10 o 
  -4  -4   6        0.01        0.01      0.11 o 
  -3  -4   6        5.46        5.09      0.23 o 
  -2  -4   6        3.35        3.66      0.18 o 
  -1  -4   6        0.34        0.20      0.06 o 
   0  -4   6       18.73       18.95      0.32 o 
   1  -4   6        5.37        5.91      0.18 o 
   2  -4   6       40.54       41.11      0.78 o 
   3  -4   6        0.00        0.08      0.07 o 
   4  -4   6        6.09        5.89      0.25 o 
   5  -4   6        3.21        4.50      0.30 o 
  -4  -3   6        7.00        7.09      0.32 o 
  -3  -3   6        2.11        2.29      0.13 o 
  -2  -3   6        2.71        2.36      0.14 o 
  -1  -3   6       11.16       11.25      0.25 o 
   0  -3   6       17.73       18.17      0.30 o 
   1  -3   6       29.20       29.94      0.39 o 
   2  -3   6       11.62       10.80      0.25 o 
   3  -3   6      228.62      236.43      1.39 o 
   4  -3   6       24.29       26.10      0.42 o 
   5  -3   6        0.94        1.18      0.12 o 
  -5  -2   6        0.41        0.19      0.19 o 
  -4  -2   6        3.61        3.02      0.24 o 
  -3  -2   6        6.02        5.79      0.23 o 
  -2  -2   6        5.12        5.42      0.18 o 
  -1  -2   6        6.47        5.72      0.17 o 
   0  -2   6        3.24        3.14      0.12 o 
   1  -2   6        3.24        3.18      0.12 o 
   2  -2   6        0.65        0.67      0.05 o 
   3  -2   6        8.70        9.89      0.27 o 
   4  -2   6        2.63        2.26      0.13 o 
   5  -2   6        0.03        0.07      0.06 o 
   6  -2   6        2.08        2.29      0.17 o 
  -4  -1   6        1.01        0.73      0.18 o 
  -3  -1   6        5.16        5.08      0.22 o 
  -2  -1   6        0.76        0.75      0.05 o 
  -1  -1   6        0.71        0.82      0.06 o 
   0  -1   6        5.22        4.98      0.12 o 
   1  -1   6       14.78       15.48      0.24 o 
   2  -1   6       26.28       27.45      0.31 o 
   3  -1   6      128.69      121.24      0.78 o 
   4  -1   6        0.20        0.08      0.08 o 
   5  -1   6       12.69       13.00      0.35 o 
   6  -1   6        0.27        0.22      0.07 o 
  -4   0   6        0.09        0.03      0.07 o 
  -3   0   6        0.01       -0.01      0.05 o 
  -2   0   6        0.56        1.06      0.07 o 
  -1   0   6        0.01        0.03      0.03 o 
   0   0   6        0.80        0.86      0.06 o 
   1   0   6        2.12        1.70      0.07 o 
   2   0   6       19.21       16.93      0.20 o 
   3   0   6        1.65        1.09      0.06 o 
   4   0   6       25.62       26.20      0.37 o 
   5   0   6       24.83       25.63      0.35 o 
   6   0   6        3.24        3.39      0.15 o 
   7   0   6        1.18        1.40      0.11 o 
  -4   1   6        0.05       -0.22      0.36 o 
  -3   1   6        0.01        0.02      0.05 o 
  -2   1   6        0.16        0.18      0.05 o 
  -1   1   6       12.81       12.91      0.23 o 
   0   1   6        2.49        2.94      0.13 o 
   1   1   6      101.83       96.44      0.60 o 
   2   1   6        8.23        8.44      0.16 o 
   3   1   6        0.00        0.01      0.02 o 
   4   1   6       15.11       13.97      0.20 o 
   5   1   6       15.33       14.43      0.26 o 
   6   1   6        0.08        0.17      0.05 o 
   7   1   6        2.05        2.44      0.14 o 
  -4   2   6        0.06        0.01      0.14 o 
  -3   2   6        0.07        0.08      0.07 o 
  -2   2   6        1.02        0.85      0.08 o 
  -1   2   6        1.13        1.63      0.12 o 
   0   2   6        0.33        0.38      0.05 o 
   1   2   6       17.51       15.82      0.32 o 
   2   2   6      301.06      286.52      1.22 o 
   3   2   6        1.20        0.59      0.07 o 
   4   2   6       22.25       20.14      0.26 o 
   5   2   6       31.00       27.12      0.35 o 
   6   2   6        0.98        1.25      0.10 o 
   7   2   6        0.29        0.13      0.05 o 
  -3   3   6        1.23        1.37      0.14 o 
  -2   3   6        6.84        6.64      0.22 o 
  -1   3   6        7.33        5.19      0.18 o 
   0   3   6        0.13        0.09      0.06 o 
   1   3   6        4.55        3.59      0.22 o 
   2   3   6      145.65      141.01      0.82 o 
   3   3   6       12.57       13.84      0.23 o 
   4   3   6        8.14        7.83      0.17 o 
   5   3   6        1.12        0.27      0.06 o 
   6   3   6        0.00        0.10      0.07 o 
   7   3   6        0.96        0.90      0.12 o 
  -3   4   6        0.20        0.19      0.08 o 
  -2   4   6        0.02       -0.01      0.06 o 
  -1   4   6       21.64       19.65      0.45 o 
   0   4   6        3.49        2.71      0.15 o 
   1   4   6        2.57        2.43      0.13 o 
   2   4   6       93.82       90.20      0.67 o 
   3   4   6      203.21      201.30      1.06 o 
   4   4   6        0.03       -0.01      0.04 o 
   5   4   6       45.25       46.54      0.55 o 
   6   4   6       20.40       16.86      0.42 o 
   7   4   6        1.50        1.40      0.15 o 
  -2   5   6        0.64        0.56      0.10 o 
  -1   5   6       25.78       25.32      0.67 o 
   0   5   6        1.58        1.65      0.13 o 
   1   5   6        0.21        0.06      0.13 o 
   2   5   6        2.83        3.08      0.22 o 
   3   5   6        7.59        7.24      0.22 o 
   4   5   6       14.69       14.29      0.35 o 
   5   5   6        3.82        3.29      0.16 o 
   6   5   6        0.73        0.81      0.11 o 
   7   5   6        0.05       -0.03      0.08 o 
  -1   6   6        0.98        0.66      0.13 o 
   0   6   6       33.73       32.43      0.73 o 
   1   6   6        1.37        1.54      0.16 o 
   2   6   6        3.86        3.65      0.39 o 
   3   6   6      153.20      164.57      1.27 o 
   4   6   6        4.54        5.57      0.27 o 
   5   6   6        0.16        0.11      0.07 o 
   6   6   6        1.74        1.50      0.14 o 
   7   6   6        3.19        3.36      0.21 o 
  -1   7   6        0.17        0.33      0.16 o 
   0   7   6        0.09        0.25      0.17 o 
   1   7   6        0.70        0.64      0.12 o 
   2   7   6        2.54        2.70      0.22 o 
   3   7   6        3.03        2.72      0.18 o 
   4   7   6       15.37       15.40      0.40 o 
   5   7   6        6.67        7.11      0.28 o 
   6   7   6        4.97        4.93      0.25 o 
   1   8   6        0.11        0.41      0.13 o 
   2   8   6        4.06        4.18      0.36 o 
   3   8   6        1.51        1.23      0.13 o 
   4   8   6       12.11       12.02      0.47 o 
   5   8   6        0.20        0.15      0.09 o 
  -2  -6   7        2.55        2.09      0.20 o 
  -1  -6   7        0.01       -0.06      0.08 o 
   0  -6   7        0.00        0.10      0.13 o 
   1  -6   7        0.17        0.14      0.08 o 
   2  -6   7        0.48        1.17      0.13 o 
  -3  -5   7        0.89        0.67      0.10 o 
  -2  -5   7        0.01        0.03      0.07 o 
  -1  -5   7       13.78       15.62      0.63 o 
   0  -5   7        3.17        3.03      0.22 o 
   1  -5   7       34.73       38.70      0.63 o 
   2  -5   7       15.13       16.88      0.43 o 
   3  -5   7       12.82       13.40      0.35 o 
  -3  -4   7        0.01       -0.06      0.06 o 
  -2  -4   7        0.34        0.31      0.07 o 
  -1  -4   7        0.91        0.83      0.13 o 
   0  -4   7        0.00       -0.02      0.06 o 
   1  -4   7        2.51        1.95      0.14 o 
   2  -4   7       28.45       29.80      0.54 o 
   3  -4   7        2.98        3.06      0.19 o 
   4  -4   7        2.05        1.70      0.19 o 
  -4  -3   7        0.91        0.84      0.15 o 
  -3  -3   7        4.88        4.66      0.24 o 
  -2  -3   7        0.49        0.32      0.07 o 
  -1  -3   7        2.87        2.75      0.16 o 
   0  -3   7        4.06        4.36      0.20 o 
   1  -3   7        1.48        1.93      0.13 o 
   2  -3   7       35.36       33.85      0.46 o 
   3  -3   7        0.03       -0.05      0.07 o 
   4  -3   7        1.48        1.50      0.16 o 
   5  -3   7        2.28        2.51      0.22 o 
  -4  -2   7        2.11        2.12      0.18 o 
  -3  -2   7        2.74        3.09      0.17 o 
  -2  -2   7        0.01       -0.01      0.06 o 
  -1  -2   7        5.08        5.58      0.23 o 
   0  -2   7        9.55       10.02      0.44 o 
   1  -2   7        2.76        2.94      0.16 o 
   2  -2   7        0.71        0.72      0.06 o 
   3  -2   7        7.17        6.60      0.20 o 
   4  -2   7        0.02        0.04      0.05 o 
   5  -2   7        5.10        5.05      0.24 o 
   6  -2   7        1.75        1.64      0.24 o 
  -4  -1   7        1.23        1.46      0.15 o 
  -3  -1   7        0.00       -0.02      0.07 o 
  -2  -1   7        1.31        1.15      0.10 o 
  -1  -1   7        0.00        0.15      0.08 o 
   0  -1   7       41.39       41.28      0.43 o 
   1  -1   7        0.46        0.40      0.08 o 
   2  -1   7        8.04        7.33      0.20 o 
   3  -1   7       14.79       14.28      0.29 o 
   4  -1   7        6.23        6.65      0.21 o 
   5  -1   7        2.02        2.06      0.15 o 
   6  -1   7        0.20        0.16      0.06 o 
  -4   0   7        0.00        0.05      0.09 o 
  -3   0   7        1.59        1.21      0.20 o 
  -2   0   7        1.69        2.03      0.15 o 
  -1   0   7        0.46        0.34      0.08 o 
   0   0   7       13.36       14.24      0.29 o 
   1   0   7      123.65      121.34      0.84 o 
   2   0   7        3.88        3.57      0.12 o 
   3   0   7        5.55        4.22      0.14 o 
   4   0   7      145.27      137.03      0.92 o 
   5   0   7        9.47        9.91      0.31 o 
   6   0   7        5.92        6.13      0.27 o 
  -3   1   7        3.36        3.50      0.17 o 
  -2   1   7        6.42        6.19      0.21 o 
  -1   1   7        0.47        0.55      0.06 o 
   0   1   7       26.41       25.67      0.39 o 
   1   1   7        0.07        0.33      0.10 o 
   2   1   7        2.26        1.83      0.09 o 
   3   1   7       13.38       14.41      0.23 o 
   4   1   7        8.87        7.45      0.16 o 
   5   1   7        1.46        1.05      0.08 o 
   6   1   7        0.59        0.75      0.09 o 
   7   1   7        0.18       -0.01      0.06 o 
  -3   2   7        0.58        0.33      0.08 o 
  -2   2   7        7.81        7.50      0.24 o 
  -1   2   7       13.02       12.35      0.25 o 
   0   2   7        0.00        0.07      0.06 o 
   1   2   7      358.43      355.09      2.45 o 
   2   2   7       60.20       57.65      0.50 o 
   3   2   7        0.10        0.04      0.05 o 
   4   2   7       51.94       41.73      0.39 o 
   5   2   7       16.05       12.82      0.26 o 
   6   2   7        0.08        0.08      0.06 o 
   7   2   7        0.11       -0.04      0.06 o 
  -3   3   7        0.25        0.21      0.08 o 
  -2   3   7        1.05        0.77      0.11 o 
  -1   3   7        0.32        0.33      0.06 o 
   0   3   7        0.05       -0.07      0.07 o 
   1   3   7        6.65        7.26      0.25 o 
   2   3   7       89.63       90.39      0.74 o 
   3   3   7       21.00       20.66      0.30 o 
   4   3   7       11.75       12.16      0.27 o 
   5   3   7        0.06        0.03      0.05 o 
   6   3   7        0.70        0.96      0.10 o 
   7   3   7        2.76        3.68      0.22 o 
  -2   4   7        7.46        7.16      0.30 o 
  -1   4   7        4.72        3.46      0.20 o 
   0   4   7       11.42       10.62      0.31 o 
   1   4   7        6.45        6.26      0.23 o 
   2   4   7      169.43      179.94      1.54 o 
   3   4   7       16.58       15.95      0.32 o 
   4   4   7        5.98        5.66      0.19 o 
   5   4   7        6.33        4.63      0.22 o 
   6   4   7        0.12        0.11      0.06 o 
   7   4   7        0.01       -0.02      0.07 o 
  -1   5   7        9.38       10.05      0.34 o 
   0   5   7        0.50        0.35      0.23 o 
   1   5   7        0.59        0.33      0.14 o 
   2   5   7       25.00       24.89      0.75 o 
   3   5   7        1.70        2.08      0.20 o 
   4   5   7        0.10       -0.01      0.06 o 
   5   5   7        0.80        0.47      0.08 o 
   6   5   7        0.37        0.12      0.06 o 
   7   5   7        1.18        1.26      0.14 o 
  -1   6   7        2.33        1.45      0.19 o 
   0   6   7        0.40        0.75      0.14 o 
   1   6   7        7.19        7.44      0.36 o 
   2   6   7        4.95        5.58      0.31 o 
   3   6   7        0.38        0.31      0.12 o 
   4   6   7        7.31        7.28      0.29 o 
   5   6   7        0.46        0.49      0.10 o 
   6   6   7        2.00        2.11      0.14 o 
   0   7   7        0.47        0.27      0.14 o 
   1   7   7        0.31        0.47      0.12 o 
   2   7   7        0.15        0.05      0.09 o 
   3   7   7        3.21        2.79      0.19 o 
   4   7   7        3.69        4.53      0.23 o 
   5   7   7        0.23        0.14      0.07 o 
   6   7   7        5.02        5.82      0.46 o 
   2   8   7        0.07       -0.09      0.18 o 
   3   8   7        0.26        0.11      0.13 o 
   4   8   7        0.70        0.64      0.12 o 
  -1  -5   8        0.60        0.51      0.12 o 
   0  -5   8        2.45        2.27      0.20 o 
   1  -5   8        1.04        1.23      0.13 o 
   2  -5   8        3.33        3.56      0.22 o 
  -2  -4   8        0.69        0.50      0.11 o 
  -1  -4   8        1.10        1.13      0.16 o 
   0  -4   8        0.50        0.50      0.12 o 
   1  -4   8        8.27        7.89      0.25 o 
   2  -4   8       25.39       26.84      0.57 o 
   3  -4   8        1.39        1.14      0.13 o 
  -3  -3   8        0.00       -0.10      0.10 o 
  -2  -3   8        2.39        2.61      0.19 o 
  -1  -3   8        0.53        0.50      0.19 o 
   0  -3   8        0.65        0.53      0.11 o 
   1  -3   8        5.46        5.32      0.23 o 
   2  -3   8        9.75       10.75      0.33 o 
   3  -3   8        3.08        2.83      0.18 o 
   4  -3   8        0.75        0.61      0.10 o 
  -3  -2   8        2.95        3.67      0.23 o 
  -2  -2   8        0.26        0.21      0.09 o 
  -1  -2   8       41.62       45.32      0.70 o 
   0  -2   8       27.64       29.79      0.55 o 
   1  -2   8        3.83        3.56      0.18 o 
   2  -2   8       18.52       17.42      0.41 o 
   3  -2   8       27.80       26.55      0.90 o 
   4  -2   8        0.56        0.63      0.18 o 
   5  -2   8        0.07       -0.04      0.06 o 
  -3  -1   8        2.14        2.11      0.18 o 
  -2  -1   8        0.11       -0.01      0.14 o 
  -1  -1   8       11.71       11.51      0.30 o 
   0  -1   8        8.86        8.93      0.26 o 
   1  -1   8        1.01        0.99      0.09 o 
   2  -1   8        0.02        0.01      0.05 o 
   3  -1   8       14.35       13.84      0.36 o 
   4  -1   8        2.92        3.75      0.20 o 
   5  -1   8        0.21        0.28      0.08 o 
  -3   0   8        2.02        2.14      0.18 o 
  -2   0   8        3.36        3.84      0.22 o 
  -1   0   8        1.23        1.24      0.10 o 
   0   0   8      127.38      132.31      1.26 o 
   1   0   8       47.05       47.76      0.58 o 
   2   0   8        0.15        0.26      0.06 o 
   3   0   8       99.70       92.23      0.80 o 
   4   0   8        2.39        3.38      0.16 o 
   5   0   8        0.06        0.05      0.07 o 
   6   0   8        8.85       11.61      0.47 o 
  -2   1   8        0.17        0.06      0.07 o 
  -1   1   8        0.09        0.15      0.07 o 
   0   1   8       13.51       14.61      0.49 o 
   1   1   8       12.80       12.48      0.30 o 
   2   1   8        0.30        0.23      0.05 o 
   3   1   8        0.33        0.24      0.07 o 
   4   1   8       15.13       11.67      0.26 o 
   5   1   8        0.09        0.27      0.06 o 
   6   1   8        0.34        0.60      0.09 o 
  -2   2   8        4.03        3.19      0.17 o 
  -1   2   8        4.34        4.42      0.19 o 
   0   2   8       27.82       28.94      0.48 o 
   1   2   8       10.73       11.78      0.33 o 
   2   2   8       40.29       39.76      0.45 o 
   3   2   8        4.02        3.21      0.13 o 
   4   2   8       13.53       11.96      0.23 o 
   5   2   8        1.23        1.24      0.09 o 
   6   2   8        1.03        1.20      0.10 o 
  -2   3   8        0.50        0.36      0.10 o 
  -1   3   8        0.88        0.88      0.10 o 
   0   3   8        0.23        0.10      0.07 o 
   1   3   8       62.95       61.89      0.93 o 
   2   3   8        3.67        3.18      0.15 o 
   3   3   8        0.49        0.37      0.05 o 
   4   3   8        1.51        2.14      0.13 o 
   5   3   8        0.95        0.48      0.07 o 
   6   3   8        5.58        5.25      0.21 o 
  -1   4   8        2.74        2.57      0.18 o 
   0   4   8        2.15        2.07      0.15 o 
   1   4   8        6.41        6.67      0.26 o 
   2   4   8        0.27        0.29      0.15 o 
   3   4   8        1.10        1.15      0.10 o 
   4   4   8        0.02       -0.05      0.05 o 
   5   4   8        0.28        0.60      0.08 o 
   6   4   8        0.84        1.09      0.10 o 
   0   5   8        0.72        0.56      0.12 o 
   1   5   8        0.18        0.06      0.10 o 
   2   5   8        0.70        0.98      0.16 o 
   3   5   8        0.00        0.06      0.06 o 
   4   5   8        0.29        0.23      0.07 o 
   5   5   8        1.28        1.41      0.14 o 
   6   5   8        1.89        2.28      0.15 o 
   1   6   8        0.01       -0.01      0.14 o 
   2   6   8        0.08        0.15      0.11 o 
   3   6   8        2.03        2.13      0.16 o 
   4   6   8        4.21        4.48      0.23 o 
   5   6   8        0.47        0.44      0.09 o 
   6   6   8        3.87        4.04      0.28 o 
   2   7   8        3.88        5.04      0.32 o 
   3   7   8       11.30       13.67      0.42 o 
   4   7   8        0.28        0.20      0.10 o 
   5   7   8        1.63        1.74      0.19 o 
   0  -4   9        4.53        4.20      0.29 o 
   1  -4   9       26.40       30.23      0.73 o 
   2  -4   9        0.01        0.20      0.13 o 
  -1  -3   9        0.48        0.50      0.11 o 
   0  -3   9        0.00       -0.01      0.09 o 
   1  -3   9        1.99        2.20      0.21 o 
   2  -3   9       17.50       17.20      0.59 o 
   3  -3   9        0.44        0.82      0.15 o 
  -1  -2   9        8.12        8.57      0.34 o 
   0  -2   9       17.90       19.36      0.48 o 
   1  -2   9        0.12        0.07      0.12 o 
   2  -2   9       19.56       19.65      0.46 o 
   3  -2   9        0.01       -0.02      0.07 o 
   4  -2   9        0.12        0.21      0.11 o 
  -2  -1   9        0.62        0.22      0.13 o 
  -1  -1   9       20.84       21.12      0.51 o 
   0  -1   9        1.57        1.33      0.14 o 
   1  -1   9        1.34        1.24      0.16 o 
   2  -1   9        6.19        6.07      0.22 o 
   3  -1   9        0.00        0.11      0.07 o 
   4  -1   9        3.21        2.51      0.15 o 
   5  -1   9        7.50       10.24      0.36 o 
  -2   0   9        0.93        1.07      0.16 o 
  -1   0   9        9.11        8.55      0.33 o 
   0   0   9        1.74        2.11      0.14 o 
   1   0   9        6.38        6.34      0.25 o 
   2   0   9        8.24        8.43      0.23 o 
   3   0   9        2.74        2.76      0.14 o 
   4   0   9        0.86        1.09      0.10 o 
   5   0   9        0.35        0.35      0.11 o 
  -1   1   9        0.13        0.12      0.07 o 
   0   1   9        3.88        2.92      0.16 o 
   1   1   9        2.21        1.90      0.15 o 
   2   1   9        1.09        0.96      0.10 o 
   3   1   9        2.45        2.15      0.13 o 
   4   1   9        1.08        1.69      0.12 o 
   5   1   9        3.29        2.75      0.22 o 
  -1   2   9        0.03        0.03      0.07 o 
   0   2   9        1.35        1.41      0.12 o 
   1   2   9       11.07       12.00      0.36 o 
   2   2   9        1.97        2.08      0.15 o 
   3   2   9        3.82        4.00      0.18 o 
   4   2   9        4.77        4.48      0.19 o 
   5   2   9        1.26        1.35      0.23 o 
   6   2   9        2.76        2.99      0.33 o 
  -1   3   9        0.01       -0.15      0.15 o 
   0   3   9        0.06        0.00      0.07 o 
   1   3   9       24.68       27.09      0.55 o 
   2   3   9        3.97        4.01      0.18 o 
   3   3   9        3.86        3.61      0.17 o 
   4   3   9        1.47        1.76      0.14 o 
   5   3   9        1.37        1.27      0.13 o 
   6   3   9        0.02        0.01      0.09 o 
   0   4   9        0.36        0.36      0.09 o 
   1   4   9        0.02        0.17      0.12 o 
   2   4   9        5.59        5.71      0.32 o 
   3   4   9        1.69        2.11      0.14 o 
   4   4   9        2.11        1.84      0.15 o 
   5   4   9        9.07       11.00      0.31 o 
   1   5   9        4.51        6.92      0.65 o 
   2   5   9        9.04        9.86      0.43 o 
   3   5   9        0.16        0.15      0.07 o 
   4   5   9        1.90        1.54      0.15 o 
   5   5   9        3.71        5.34      0.27 o 
   3   6   9        0.36        0.36      0.08 o 
   4   6   9        0.13        0.08      0.07 o 
   1  -2  10        2.77        3.00      0.34 o 
   2  -2  10        1.67        1.61      0.15 o 
   1  -1  10        0.09        0.02      0.08 o 
   2  -1  10        0.01        0.00      0.09 o 
   3  -1  10        1.57        1.26      0.17 o 
   0   0  10        3.41        3.70      0.19 o 
   1   0  10        1.04        1.30      0.12 o 
   2   0  10        0.05        0.08      0.07 o 
   3   0  10        0.10        0.08      0.07 o 
   4   0  10        2.11        1.99      0.17 o 
   0   1  10        3.60        3.89      0.23 o 
   1   1  10        0.01       -0.01      0.07 o 
   2   1  10        0.20        0.11      0.07 o 
   3   1  10        0.78        0.57      0.09 o 
   4   1  10        3.77        3.62      0.21 o 
   1   2  10        0.10        0.15      0.09 o 
   2   2  10        0.46        0.56      0.10 o 
   3   2  10        2.93        3.79      0.19 o 
   4   2  10        2.10        3.25      0.26 o 
   1   3  10        0.11        0.16      0.09 o 
   2   3  10        0.57        0.41      0.12 o 
   3   3  10        1.11        1.39      0.17 o 
   4   3  10        0.17        0.18      0.20 o 
   2   4  10        0.35        0.35      0.09 o 
   3   4  10        0.01       -0.08      0.08 o 
   4   4  10       21.83       27.99      0.97 o 
                                                 
