# Supplementary material for: Structural aspects of intermolecular interactions in the solid state of 1,4-dibenzylpiperazines bearing nitrile or amidine groups
Source: Acta Crystallogr B Struct Sci Cryst Eng Mater. 2014 Sep 18;70(Pt 5):820–7. doi: 10.1107/S2052520614013754 (PMC4184373; doi:10.1107/S2052520614013754)
Supplement: Supplementary file 3 [file b-70-00820-pnt2sup3.hkl]

# 
# h,k,l, Fc-squared, Fo-squared, sigma(Fo-squared) and status flag 
# 
data_pnt 
_shelx_title ' PNT_lt in P2(1)/n' 
_shelx_refln_list_code          4 
_shelx_F_calc_maximum      184.51 
_exptl_crystal_F_000       600.00 
_reflns_d_resolution_high  0.7966 
 
loop_ 
 _symmetry_equiv_pos_as_xyz 
 'x, y, z' 
 '-x+1/2, y+1/2, -z+1/2' 
 '-x, -y, -z' 
 'x-1/2, -y-1/2, z-1/2' 
 
_cell_length_a     6.1121 
_cell_length_b    12.8231 
_cell_length_c    18.3831 
_cell_angle_alpha  90.000 
_cell_angle_beta   99.274 
_cell_angle_gamma  90.000 
 
_shelx_F_squared_multiplier     1.000 
 
loop_ 
 _refln_index_h 
 _refln_index_k 
 _refln_index_l 
 _refln_F_squared_calc 
 _refln_F_squared_meas 
 _refln_F_squared_sigma 
 _refln_observed_status 
   2   0   0      593.00      593.75     24.41 o 
   4   0   0      822.26      724.24     18.23 o 
   6   0   0      499.35      542.81     14.85 o 
   1   1   0     2523.28     2183.84     42.36 o 
   2   1   0     1310.59     1347.86      8.48 o 
   3   1   0     2404.25     2367.05     19.74 o 
   4   1   0       64.19       68.27      3.95 o 
   5   1   0      104.47      109.76      2.77 o 
   6   1   0      369.87      397.99      7.14 o 
   7   1   0      269.13      312.67      9.69 o 
   0   2   0       68.22       72.86      2.55 o 
   1   2   0      115.62      127.13      1.59 o 
   2   2   0     8827.81     8536.14     28.75 o 
   3   2   0      967.66      950.61     13.87 o 
   4   2   0      567.69      572.61     11.53 o 
   5   2   0       67.46       62.88      2.14 o 
   6   2   0      454.00      465.29      9.84 o 
   7   2   0        2.68        2.18      0.63 o 
   1   3   0      548.12      590.58      6.53 o 
   2   3   0      463.73      515.10     10.14 o 
   3   3   0      299.43      295.34      6.53 o 
   4   3   0        0.10        1.32      1.33 o 
   5   3   0     1750.53     1723.86     17.96 o 
   6   3   0      253.27      253.33      5.75 o 
   7   3   0      341.62      323.50      6.37 o 
   0   4   0        5.01        8.17      1.29 o 
   1   4   0      911.88      818.29      9.01 o 
   2   4   0     5730.43     5669.78     37.09 o 
   3   4   0     1595.54     1657.67     36.61 o 
   4   4   0     1295.33     1301.81     30.12 o 
   5   4   0        4.92        2.99      0.64 o 
   6   4   0       27.32       24.60      2.41 o 
   7   4   0      171.80      159.80     16.00 o 
   1   5   0     5050.03     5054.68     67.37 o 
   2   5   0      309.50      265.08      8.87 o 
   3   5   0      538.26      535.79     10.50 o 
   4   5   0      649.98      673.32     10.46 o 
   5   5   0      923.09      946.73     12.24 o 
   6   5   0       10.05       10.66      1.56 o 
   7   5   0      651.09      726.98     11.97 o 
   0   6   0     8198.21     7402.02     47.67 o 
   1   6   0        5.92        8.09      2.10 o 
   2   6   0      191.64      247.07      9.42 o 
   3   6   0        0.76        0.78      0.66 o 
   4   6   0      256.08      249.73      6.52 o 
   5   6   0       20.17       20.49      1.80 o 
   6   6   0       82.82       75.49      7.67 o 
   7   6   0       60.11       61.80      2.84 o 
   1   7   0     2063.06     1990.12     34.73 o 
   2   7   0      101.13       88.95      6.16 o 
   3   7   0      949.98      952.92     16.17 o 
   4   7   0      420.70      416.01      9.38 o 
   5   7   0      229.62      236.50      6.66 o 
   6   7   0      140.70      171.35      7.65 o 
   0   8   0       15.32       26.50      3.59 o 
   1   8   0      331.48      327.38      8.79 o 
   2   8   0     4728.54     4509.64     47.24 o 
   3   8   0      745.34      720.02     10.06 o 
   4   8   0       51.01       49.27      3.19 o 
   5   8   0       59.06       54.82      2.58 o 
   6   8   0      163.54      165.98      4.88 o 
   1   9   0       58.69       45.90      5.09 o 
   2   9   0       47.54       46.84      2.65 o 
   3   9   0      614.92      623.17     10.40 o 
   4   9   0       73.42       77.80      3.18 o 
   5   9   0     1325.93     1349.90     22.03 o 
   0  10   0      394.91      418.78      7.71 o 
   1  10   0      647.90      699.46      8.68 o 
   2  10   0      181.97      183.01      5.49 o 
   3  10   0      491.38      482.22      9.89 o 
   4  10   0      369.73      379.42      6.47 o 
   5  10   0       75.32       81.36      3.25 o 
   1  11   0      748.54      765.14     10.46 o 
   2  11   0      622.52      642.45      9.92 o 
   3  11   0      237.71      234.72      9.85 o 
   4  11   0       49.58       53.40      3.80 o 
   5  11   0        4.64        3.26      0.57 o 
   0  12   0     1321.76     1383.52     16.90 o 
   1  12   0      103.47      106.33      3.93 o 
   2  12   0      135.04      141.22      7.69 o 
   3  12   0      114.06      117.74      6.61 o 
   4  12   0      548.92      547.52     11.49 o 
   5  12   0       27.62       23.46      1.60 o 
   1  13   0     1316.17     1333.57     15.77 o 
   2  13   0      508.51      503.84     15.26 o 
   3  13   0       66.85       68.22      3.00 o 
   4  13   0       78.58       80.46      3.56 o 
   0  14   0      576.71      610.80     14.44 o 
   1  14   0      248.42      253.31      9.28 o 
   2  14   0      331.96      340.21     10.03 o 
   3  14   0       44.48       40.89      1.82 o 
   1  15   0      158.03      153.17      7.91 o 
   2  15   0        1.33        1.10      0.47 o 
  -7   0   1       15.95       18.44      2.06 o 
  -5   0   1     1943.72     1892.58     13.23 o 
  -3   0   1     3823.69     3691.53     34.70 o 
  -1   0   1       21.93       42.11      2.06 o 
   1   0   1     1954.80     1918.72     13.59 o 
   3   0   1      334.44      333.22     10.31 o 
   5   0   1      485.27      481.47     20.32 o 
   7   0   1      168.31      205.65      7.09 o 
  -7   1   1      193.22      218.57      6.48 o 
  -6   1   1      193.93      197.17      5.03 o 
  -5   1   1      228.46      216.52      3.88 o 
  -4   1   1     1332.19     1296.87     17.33 o 
  -3   1   1      543.03      553.70      9.59 o 
  -2   1   1     1995.41     1936.80      9.09 o 
  -1   1   1       74.70       81.75      1.86 o 
   0   1   1     1200.42     1166.47     17.68 o 
   1   1   1       28.25       34.61      0.95 o 
   2   1   1     1342.36     1441.74      9.29 o 
   3   1   1     1046.79      921.42      8.91 o 
   4   1   1       23.04       26.57      2.45 o 
   5   1   1      507.37      485.23      5.83 o 
   6   1   1       14.59       14.44      1.36 o 
   7   1   1      266.07      286.50      8.26 o 
  -7   2   1      220.74      235.60      7.47 o 
  -6   2   1     1020.14     1057.77     11.13 o 
  -5   2   1      407.69      409.62      4.94 o 
  -4   2   1     1212.72     1171.74     20.71 o 
  -3   2   1     1798.11     1726.87     28.29 o 
  -2   2   1      350.33      392.40      4.67 o 
  -1   2   1      239.78      244.77      5.81 o 
   0   2   1      520.81      474.59      4.71 o 
   1   2   1     5443.44     5392.31     16.63 o 
   2   2   1     3913.54     3972.69     23.80 o 
   3   2   1      962.59      996.17      9.62 o 
   4   2   1      258.09      239.45      7.37 o 
   5   2   1       36.10       46.71      1.84 o 
   6   2   1       48.02       44.02      2.55 o 
   7   2   1      222.05      226.01      5.89 o 
  -7   3   1      143.15      139.88      4.23 o 
  -6   3   1      520.38      553.65     15.55 o 
  -5   3   1      368.44      370.15      5.29 o 
  -4   3   1      489.30      496.26     20.96 o 
  -3   3   1      125.05      122.46      4.64 o 
  -2   3   1      323.22      351.77      5.59 o 
  -1   3   1     2800.84     2765.07     44.75 o 
   0   3   1     6600.59     6414.71     36.38 o 
   1   3   1     3587.94     3526.16     25.21 o 
   2   3   1     3321.04     3261.85     24.56 o 
   3   3   1      108.74      123.99      3.56 o 
   4   3   1      140.54      134.58      5.96 o 
   5   3   1       34.81       31.32      1.81 o 
   6   3   1       41.52       42.77      2.34 o 
   7   3   1       31.93       27.56      1.84 o 
  -7   4   1      223.49      216.73     15.00 o 
  -6   4   1      103.71      112.29      4.95 o 
  -5   4   1      395.92      389.18      7.64 o 
  -4   4   1      324.91      333.54     15.18 o 
  -3   4   1     3692.59     3813.95     44.11 o 
  -2   4   1     2591.68     2449.01     22.95 o 
  -1   4   1      289.58      224.85      4.60 o 
   0   4   1      503.46      484.20     10.14 o 
   1   4   1        4.16        7.22      1.35 o 
   2   4   1     3557.17     3746.65     31.74 o 
   3   4   1      239.56      262.78     10.50 o 
   4   4   1      912.44      917.38     35.81 o 
   5   4   1       75.64       71.34      2.76 o 
   6   4   1      102.57       99.30     10.48 o 
   7   4   1      130.20      102.12     13.06 o 
  -7   5   1       26.54       29.44      2.45 o 
  -6   5   1       90.77       96.40      5.46 o 
  -5   5   1       21.34       21.49      1.85 o 
  -4   5   1       33.78       33.65      2.31 o 
  -3   5   1       12.50       10.07      1.40 o 
  -2   5   1      140.05      148.61      6.37 o 
  -1   5   1     1273.63     1207.21     12.15 o 
   0   5   1      146.10      157.40      4.44 o 
   1   5   1     1056.69     1179.49     18.41 o 
   2   5   1      571.93      493.57     12.56 o 
   3   5   1        8.32       17.27      2.95 o 
   4   5   1      225.03      230.10      5.40 o 
   5   5   1     2270.88     2321.37     23.07 o 
   6   5   1       35.38       33.04      2.68 o 
   7   5   1        1.25        1.20      0.63 o 
  -7   6   1        0.05       -0.01      0.32 o 
  -6   6   1       12.97       11.67      1.50 o 
  -5   6   1     1263.94     1231.78     16.12 o 
  -4   6   1       29.17       26.81      2.13 o 
  -3   6   1      434.06      434.92      9.87 o 
  -2   6   1       20.97       23.90      2.89 o 
  -1   6   1     1201.89     1104.21     13.21 o 
   0   6   1     1514.39     1549.41     23.92 o 
   1   6   1      846.53      942.03     18.20 o 
   2   6   1      623.95      695.60     16.40 o 
   3   6   1      585.02      592.38     12.42 o 
   4   6   1     2092.35     2063.55     20.92 o 
   5   6   1     1053.54     1081.97     51.95 o 
   6   6   1       19.30       15.75      1.76 o 
  -6   7   1        4.34        5.46      1.47 o 
  -5   7   1      150.89      141.86      5.07 o 
  -4   7   1      689.07      702.39     12.16 o 
  -3   7   1      345.90      355.66     16.29 o 
  -2   7   1      507.65      480.46     14.01 o 
  -1   7   1      233.99      212.15      6.44 o 
   0   7   1       70.85       89.25      4.17 o 
   1   7   1      578.82      605.51     15.86 o 
   2   7   1     1741.79     1795.09     28.39 o 
   3   7   1     2922.74     2654.23    163.55 o 
   4   7   1      179.55      181.06      6.23 o 
   5   7   1       42.98       51.31      5.32 o 
   6   7   1        1.24        1.26      0.47 o 
  -6   8   1      116.07      116.05      4.55 o 
  -5   8   1        0.70        1.15      0.52 o 
  -4   8   1     1249.79     1252.05     16.01 o 
  -3   8   1      487.83      477.52      6.01 o 
  -2   8   1       31.77       17.76      2.97 o 
  -1   8   1        6.07        5.88      1.24 o 
   0   8   1     2439.44     2493.79     38.69 o 
   1   8   1        2.15        4.84      1.61 o 
   2   8   1      121.70      122.32      7.88 o 
   3   8   1      759.67      751.04      9.71 o 
   4   8   1      418.11      420.55      7.69 o 
   5   8   1      131.65      133.49      9.20 o 
   6   8   1        2.79        2.97      0.95 o 
  -5   9   1       48.11       46.93      2.19 o 
  -4   9   1      288.39      283.25     11.07 o 
  -3   9   1     1081.58     1092.57      9.22 o 
  -2   9   1      987.85     1022.75     12.19 o 
  -1   9   1      515.37      552.47     13.72 o 
   0   9   1     1282.28     1254.96     18.68 o 
   1   9   1       67.62       55.56      5.57 o 
   2   9   1        9.11        9.23      1.21 o 
   3   9   1       26.99       28.32      3.57 o 
   4   9   1      543.94      552.49      8.48 o 
   5   9   1      236.34      234.77      9.29 o 
  -5  10   1      269.81      272.56      5.91 o 
  -4  10   1       82.78       78.91      3.89 o 
  -3  10   1       26.31       25.54      1.88 o 
  -2  10   1     3524.84     3375.22     23.50 o 
  -1  10   1       96.02       99.36      3.26 o 
   0  10   1       35.74       34.05      1.65 o 
   1  10   1      155.08      174.20      4.38 o 
   2  10   1      106.53      100.84      3.49 o 
   3  10   1       70.67       77.14      4.04 o 
   4  10   1      923.37      939.91     13.66 o 
   5  10   1        1.03        3.61      1.05 o 
  -5  11   1       47.89       50.72      3.15 o 
  -4  11   1      114.90      107.20      5.26 o 
  -3  11   1       12.50       11.64      2.20 o 
  -2  11   1      641.29      648.19     12.36 o 
  -1  11   1      126.57      121.38      4.15 o 
   0  11   1        0.20        1.06      0.41 o 
   1  11   1      264.39      285.70      6.44 o 
   2  11   1      538.10      522.82     15.22 o 
   3  11   1      428.18      429.24      9.02 o 
   4  11   1       29.66       33.96      3.14 o 
   5  11   1      102.36      102.61      4.52 o 
  -5  12   1      466.74      434.42      7.03 o 
  -4  12   1      182.44      179.50      6.63 o 
  -3  12   1        2.57        3.37      1.19 o 
  -2  12   1      226.22      233.65      5.84 o 
  -1  12   1      120.77      125.51      4.26 o 
   0  12   1      174.14      167.35      4.89 o 
   1  12   1       51.39       54.30      3.44 o 
   2  12   1      203.48      204.60      9.37 o 
   3  12   1        9.19       11.05      2.08 o 
   4  12   1       17.18       13.56      1.54 o 
  -4  13   1        9.84        9.88      1.30 o 
  -3  13   1       57.52       51.57      2.61 o 
  -2  13   1       15.84       18.05      1.67 o 
  -1  13   1       37.54       38.76      2.87 o 
   0  13   1       19.55       16.91      1.81 o 
   1  13   1       58.81       54.49      3.88 o 
   2  13   1       27.09       27.55      3.25 o 
   3  13   1      471.06      428.85      8.37 o 
   4  13   1       21.20       20.67      1.77 o 
  -3  14   1      893.35      794.26     10.42 o 
  -2  14   1        4.49        3.36      1.08 o 
  -1  14   1      182.47      187.68      5.36 o 
   0  14   1      713.15      764.80     16.01 o 
   1  14   1      164.01      177.88      7.75 o 
   2  14   1       10.88       12.68      1.97 o 
   3  14   1      414.63      362.70      8.06 o 
  -2  15   1        3.76        3.75      0.90 o 
  -1  15   1        0.04        0.79      0.36 o 
   0  15   1      404.18      434.38      8.49 o 
   1  15   1       99.36      104.42      8.93 o 
   2  15   1      236.68      235.16      6.80 o 
  -6   0   2       38.87       42.33      2.92 o 
  -4   0   2     1004.01     1059.34     22.13 o 
  -2   0   2     5599.04     5241.95     32.93 o 
   0   0   2       69.06       83.05      2.00 o 
   2   0   2     4939.39     4681.69     20.38 o 
   4   0   2      758.85      720.16     17.86 o 
   6   0   2       64.71       71.98      5.40 o 
  -7   1   2        0.59        0.76      0.44 o 
  -6   1   2       78.61       78.56      2.79 o 
  -5   1   2       19.33       19.03      1.16 o 
  -4   1   2      711.40      667.14     12.43 o 
  -3   1   2      185.93      191.91      5.69 o 
  -2   1   2       49.40       51.69      1.74 o 
  -1   1   2     7385.39     7159.10     13.72 o 
   0   1   2      914.07      845.09      8.20 o 
   1   1   2       16.50       14.55      0.69 o 
   2   1   2     6496.41     6396.10     44.29 o 
   3   1   2     3173.21     3071.09     14.08 o 
   4   1   2        4.11        3.70      0.93 o 
   5   1   2     1486.18     1482.59     11.64 o 
   6   1   2        4.40        5.77      0.90 o 
   7   1   2        0.46        2.46      0.88 o 
  -7   2   2       16.29       18.02      1.60 o 
  -6   2   2      201.94      211.41      4.99 o 
  -5   2   2       27.79       23.51      1.18 o 
  -4   2   2      123.95      135.36      5.66 o 
  -3   2   2      203.34      248.60      6.53 o 
  -2   2   2     1275.27     1326.62      9.82 o 
  -1   2   2     2024.79     1995.30     27.30 o 
   0   2   2     1201.53     1218.77     12.08 o 
   1   2   2      899.57      863.96      5.35 o 
   2   2   2       75.87       96.00      5.76 o 
   3   2   2      150.18      149.91      3.86 o 
   4   2   2      660.85      643.30     23.82 o 
   5   2   2      549.06      562.24      7.67 o 
   6   2   2      500.60      524.59     13.86 o 
   7   2   2      402.17      410.48      6.79 o 
  -7   3   2       25.98       31.64      2.01 o 
  -6   3   2       26.65       29.06      2.13 o 
  -5   3   2       12.34       11.60      0.89 o 
  -4   3   2       37.76       41.75      3.20 o 
  -3   3   2      539.36      442.35      8.84 o 
  -2   3   2      397.23      460.61      6.61 o 
  -1   3   2    10840.76     9765.43    130.54 o 
   0   3   2       15.62       21.15      1.30 o 
   1   3   2    15196.01    14365.15     32.36 o 
   2   3   2       32.49       41.46      2.03 o 
   3   3   2        1.11        1.99      0.51 o 
   4   3   2       20.81       19.15      3.52 o 
   5   3   2      130.69      129.86      4.38 o 
   6   3   2      257.99      266.41      5.72 o 
   7   3   2      823.56      701.78     12.29 o 
  -7   4   2      258.43      296.29      8.59 o 
  -6   4   2      360.45      384.29      9.13 o 
  -5   4   2      138.49      143.59      4.64 o 
  -4   4   2     1817.65     1957.58     36.30 o 
  -3   4   2      170.80      202.07     10.01 o 
  -2   4   2     3974.56     4190.67     28.71 o 
  -1   4   2     4411.76     4139.64     36.85 o 
   0   4   2     1583.34     1660.75     13.02 o 
   1   4   2     2574.17     2711.17     26.13 o 
   2   4   2      395.02      466.95      6.60 o 
   3   4   2      820.41      755.21     12.56 o 
   4   4   2      927.19      881.15     15.44 o 
   5   4   2      743.00      717.19     23.22 o 
   6   4   2       12.03       12.08      1.66 o 
   7   4   2       14.76       11.52      1.08 o 
  -7   5   2       14.91       15.77      1.76 o 
  -6   5   2      263.66      262.80      5.73 o 
  -5   5   2        6.42        5.40      1.09 o 
  -4   5   2     1712.92     1687.42     16.24 o 
  -3   5   2     1331.09     1327.09     27.34 o 
  -2   5   2       15.09       23.06      1.79 o 
  -1   5   2     3612.79     3485.24     20.72 o 
   0   5   2     2968.23     3081.49     31.55 o 
   1   5   2        1.44        0.06      0.43 o 
   2   5   2        1.74       10.91      1.91 o 
   3   5   2      903.78      888.70     14.69 o 
   4   5   2        6.38        6.64      0.93 o 
   5   5   2       56.29       63.13      6.22 o 
   6   5   2       16.70       17.00      1.91 o 
   7   5   2       48.43       41.43      4.90 o 
  -7   6   2       16.03       18.53      1.54 o 
  -5   6   2       10.71       11.04      1.31 o 
  -4   6   2       43.35       47.28      2.77 o 
  -3   6   2        6.84        5.78      1.86 o 
  -2   6   2      740.26      675.85     14.86 o 
  -1   6   2       27.89       24.60      1.58 o 
   0   6   2        2.86        1.58      0.59 o 
   1   6   2     1020.54     1072.22     19.78 o 
   2   6   2     3620.38     3632.93     38.41 o 
   3   6   2       32.64       34.28      3.08 o 
   4   6   2      280.46      273.63      8.29 o 
   5   6   2      350.87      356.71     14.47 o 
   6   6   2      456.79      381.54     28.11 o 
  -6   7   2      105.38      107.23      5.27 o 
  -5   7   2        0.82        1.12      0.39 o 
  -4   7   2       50.91       48.95      2.40 o 
  -3   7   2      768.86      747.28     22.80 o 
  -2   7   2     1150.62     1079.48     21.00 o 
  -1   7   2     1185.48     1146.05     15.03 o 
   0   7   2     4106.76     4097.07     28.47 o 
   1   7   2      354.51      329.80     11.99 o 
   2   7   2        9.98        6.24      1.68 o 
   3   7   2     1654.88     1748.32     14.72 o 
   4   7   2       27.08       27.52      2.36 o 
   5   7   2      312.69      345.03     13.65 o 
   6   7   2       69.06       69.85      3.25 o 
  -6   8   2      198.16      202.45      5.78 o 
  -5   8   2       76.77       77.38      3.05 o 
  -4   8   2        9.42        9.49      1.76 o 
  -3   8   2      726.86      717.42      6.88 o 
  -2   8   2       72.46       70.60      5.87 o 
  -1   8   2       48.65       46.48      3.33 o 
   0   8   2     1299.86     1287.43     17.42 o 
   1   8   2     1505.10     1530.70     27.61 o 
   2   8   2      150.65      156.72      9.06 o 
   3   8   2      123.06      123.99      3.75 o 
   4   8   2       74.76       73.63      2.83 o 
   5   8   2      378.36      403.27     13.75 o 
   6   8   2      109.34      128.82      5.70 o 
  -5   9   2      139.63      146.05      3.84 o 
  -4   9   2       77.86       75.23      3.72 o 
  -3   9   2     2423.71     2365.40     20.01 o 
  -2   9   2      265.56      267.25      6.20 o 
  -1   9   2       42.77       39.76      3.32 o 
   0   9   2      466.01      489.10     16.40 o 
   1   9   2      894.34      879.01     22.38 o 
   2   9   2      220.63      215.92      4.95 o 
   3   9   2      295.10      273.68     11.26 o 
   4   9   2        3.28        5.83      1.00 o 
   5   9   2      340.07      354.88     11.54 o 
  -5  10   2       33.26       33.12      2.04 o 
  -4  10   2        0.72        0.74      0.46 o 
  -3  10   2      345.59      330.31      6.89 o 
  -2  10   2      412.95      433.87      9.72 o 
  -1  10   2      239.47      236.50      4.99 o 
   0  10   2      249.10      277.47      5.48 o 
   1  10   2       87.70       91.31      3.83 o 
   2  10   2       70.65       65.52      5.39 o 
   3  10   2      942.38      946.26     21.02 o 
   4  10   2      393.42      385.17      8.87 o 
   5  10   2       31.79       29.84      2.87 o 
  -5  11   2       70.91       68.81      3.67 o 
  -4  11   2      263.09      277.03      6.17 o 
  -3  11   2        6.24        5.81      1.11 o 
  -2  11   2      282.96      292.97      9.20 o 
  -1  11   2     1910.97     1926.39     18.44 o 
   0  11   2      492.27      529.57      7.80 o 
   1  11   2        1.19        1.56      0.56 o 
   2  11   2      199.29      206.78      9.66 o 
   3  11   2      521.33      518.51     10.11 o 
   4  11   2      209.15      203.03      7.70 o 
   5  11   2       30.68       30.35      1.80 o 
  -5  12   2       26.04       22.32      1.61 o 
  -4  12   2       48.24       48.39      3.45 o 
  -3  12   2      125.01      123.96      4.54 o 
  -2  12   2     1043.24     1063.59     11.94 o 
  -1  12   2       21.34       22.95      2.29 o 
   0  12   2        1.42        1.14      0.64 o 
   1  12   2      134.80      144.23      5.52 o 
   2  12   2      786.58      802.49     18.61 o 
   3  12   2       35.67       30.61      3.42 o 
   4  12   2        0.67        0.83      0.57 o 
  -4  13   2       44.34       44.02      2.67 o 
  -3  13   2        0.62        1.71      0.51 o 
  -2  13   2      734.01      766.98     12.76 o 
  -1  13   2       33.60       37.17      2.92 o 
   0  13   2      142.63      149.86      4.38 o 
   1  13   2      139.74      141.30      5.15 o 
   2  13   2      256.33      267.89     10.09 o 
   3  13   2        5.57        6.20      1.41 o 
   4  13   2       97.89       95.84      3.66 o 
  -3  14   2       91.53       74.29      3.16 o 
  -2  14   2        7.87        8.66      1.58 o 
  -1  14   2       27.24       29.21      2.54 o 
   0  14   2      578.97      615.94     10.25 o 
   1  14   2      425.41      409.99     14.17 o 
   2  14   2       40.35       44.03      3.62 o 
   3  14   2        0.06        0.12      0.20 o 
  -2  15   2       15.05       12.08      1.50 o 
  -1  15   2        4.55        6.16      1.26 o 
   0  15   2       13.26       18.80      1.50 o 
   1  15   2      103.93       97.05      8.59 o 
   2  15   2      238.74      206.26      6.25 o 
  -7   0   3      309.69      322.70      8.92 o 
  -5   0   3     1063.28     1035.36     15.12 o 
  -3   0   3      316.66      248.21      9.14 o 
  -1   0   3      514.81      515.04      7.21 o 
   1   0   3    34042.75    28267.16     52.31 o 
   3   0   3     1855.03     1866.67     17.64 o 
   5   0   3     1150.76     1129.82     20.84 o 
  -7   1   3       25.33       25.31      1.72 o 
  -6   1   3      904.43      937.78      9.52 o 
  -5   1   3       63.52       55.70      1.81 o 
  -4   1   3       80.75       76.93      4.25 o 
  -3   1   3     3593.83     3582.33     24.29 o 
  -2   1   3     4744.49     4807.81     22.72 o 
  -1   1   3     1717.36     1627.14      5.32 o 
   0   1   3     3156.13     2839.74     24.42 o 
   1   1   3    18385.35    16567.04     66.02 o 
   2   1   3      419.29      425.21      5.39 o 
   3   1   3      499.15      432.84      5.59 o 
   4   1   3     1960.14     1940.29     20.33 o 
   5   1   3      541.84      512.70      7.23 o 
   6   1   3        0.99        3.01      1.19 o 
   7   1   3       48.20       53.43      3.31 o 
  -7   2   3       85.45       82.29      4.87 o 
  -6   2   3       22.41       23.79      1.33 o 
  -5   2   3      786.13      771.86      7.22 o 
  -4   2   3      888.33      906.30     14.68 o 
  -3   2   3     1665.28     1743.97     29.25 o 
  -2   2   3     1087.21     1124.40     11.12 o 
  -1   2   3    11901.93    11272.81    106.06 o 
   0   2   3      903.03      888.33     11.18 o 
   1   2   3    19043.06    17281.62     44.72 o 
   2   2   3       35.87       56.59      2.35 o 
   3   2   3     2280.27     2278.52     21.79 o 
   4   2   3       10.46       10.77      1.56 o 
   5   2   3      234.98      233.70      4.41 o 
   6   2   3        7.23        9.39      1.34 o 
   7   2   3        9.73        7.89      1.35 o 
  -7   3   3        2.47        2.47      0.69 o 
  -6   3   3        6.46        4.24      0.68 o 
  -5   3   3       17.10       21.98      1.30 o 
  -4   3   3     5372.56     5374.13     68.00 o 
  -3   3   3      444.81      478.30      8.11 o 
  -2   3   3     1640.53     1643.79     17.20 o 
  -1   3   3       19.19       25.02      1.37 o 
   0   3   3     3579.03     3731.58     26.07 o 
   1   3   3      227.80      204.27      4.38 o 
   2   3   3     1689.40     1626.61     12.74 o 
   3   3   3       45.05       40.01      2.11 o 
   4   3   3      442.02      486.92     11.19 o 
   5   3   3      284.95      295.18      6.34 o 
   6   3   3     1371.73     1453.64     12.91 o 
   7   3   3       36.85       31.49      1.73 o 
  -7   4   3       21.16       25.21      2.49 o 
  -6   4   3        4.23        5.88      1.07 o 
  -5   4   3        5.73        6.08      0.75 o 
  -4   4   3      201.78      212.04     11.85 o 
  -3   4   3      489.66      450.41      9.53 o 
  -2   4   3     1231.08     1276.87      9.45 o 
  -1   4   3     5004.57     4833.08     22.10 o 
   0   4   3       20.30       12.40      1.79 o 
   1   4   3      893.65      993.61     18.69 o 
   2   4   3     2992.13     3033.49     22.23 o 
   3   4   3     1614.11     1680.68     23.15 o 
   4   4   3      213.38      219.03      6.52 o 
   5   4   3      635.04      613.49     34.68 o 
   6   4   3       12.74       11.48      1.71 o 
   7   4   3       59.97       47.55      1.99 o 
  -7   5   3       13.54       16.65      1.78 o 
  -6   5   3     2903.88     3024.31     34.56 o 
  -5   5   3      316.91      302.75      5.56 o 
  -4   5   3      451.60      455.75      8.36 o 
  -3   5   3     2135.01     2152.00     34.04 o 
  -2   5   3     1226.43     1170.81     10.17 o 
  -1   5   3      825.53      800.09     10.21 o 
   0   5   3     3106.50     3184.84     30.12 o 
   1   5   3        8.14        1.55      0.81 o 
   2   5   3     3169.69     3254.03     35.15 o 
   3   5   3     1647.91     1764.36     22.36 o 
   4   5   3     1375.84     1442.23     29.96 o 
   5   5   3       80.56       80.60      7.01 o 
   6   5   3       26.73       20.75      2.06 o 
  -7   6   3      180.93      196.67      4.83 o 
  -6   6   3       28.86       29.32      4.49 o 
  -5   6   3       18.65       18.82      1.39 o 
  -4   6   3        0.23        0.63      0.41 o 
  -3   6   3     1317.43     1193.39     26.77 o 
  -2   6   3      208.23      202.47      4.74 o 
  -1   6   3      125.75      157.70      4.02 o 
   0   6   3      324.83      349.96     11.02 o 
   1   6   3     2259.82     2290.75     29.83 o 
   2   6   3      149.22      183.38      8.94 o 
   3   6   3      313.26      289.20      9.20 o 
   4   6   3        9.94       10.69      1.82 o 
   5   6   3      147.06      146.97      9.32 o 
   6   6   3       36.94       35.13      2.54 o 
  -6   7   3      358.73      381.55      6.92 o 
  -5   7   3      270.85      278.04      6.07 o 
  -4   7   3     1170.32     1158.85     12.55 o 
  -3   7   3     1420.76     1420.49     30.46 o 
  -2   7   3      638.42      618.00     17.82 o 
  -1   7   3      295.50      288.76      5.96 o 
   0   7   3     1513.86     1557.66     25.29 o 
   1   7   3      525.13      488.00     14.92 o 
   2   7   3      250.81      261.84     11.39 o 
   3   7   3     1831.49     1883.86     15.49 o 
   4   7   3     1198.51     1166.31     16.95 o 
   5   7   3      180.54      200.47     10.55 o 
   6   7   3      381.52      409.19     18.77 o 
  -6   8   3       41.88       38.28      2.40 o 
  -5   8   3      552.76      549.84      8.10 o 
  -4   8   3      324.05      313.95      6.52 o 
  -3   8   3       89.98       91.08      2.68 o 
  -2   8   3      145.38      136.26      8.24 o 
  -1   8   3      953.89      893.35     14.49 o 
   0   8   3        5.91       11.00      2.32 o 
   1   8   3      747.66      808.05     20.54 o 
   2   8   3      101.81      103.62      7.56 o 
   3   8   3      720.29      685.21      9.45 o 
   4   8   3       13.19       14.87      1.89 o 
   5   8   3       15.51       14.70      2.63 o 
   6   8   3        1.15        2.12      0.73 o 
  -5   9   3       80.45       82.86      2.88 o 
  -4   9   3      695.25      695.35      9.40 o 
  -3   9   3        9.09       10.35      1.14 o 
  -2   9   3      875.17      883.99     13.01 o 
  -1   9   3       11.10       13.10      2.64 o 
   0   9   3      730.98      686.10     19.46 o 
   1   9   3       41.03       42.79      2.51 o 
   2   9   3      690.52      686.50     13.00 o 
   3   9   3      825.80      848.48     20.27 o 
   4   9   3       13.98       12.78      1.45 o 
   5   9   3        0.26        0.47      0.63 o 
  -5  10   3      294.33      294.15      5.76 o 
  -4  10   3      987.32      957.65     10.07 o 
  -3  10   3     1074.39     1083.17     11.68 o 
  -2  10   3        2.73        1.59      0.67 o 
  -1  10   3     2113.39     2228.86     24.78 o 
   0  10   3       33.27       36.97      1.96 o 
   1  10   3      302.98      323.34      9.26 o 
   2  10   3      538.11      515.98     15.37 o 
   3  10   3      586.16      578.54     16.71 o 
   4  10   3        8.29        6.80      0.97 o 
   5  10   3        3.10        5.43      1.27 o 
  -5  11   3      380.71      360.22      8.30 o 
  -4  11   3        0.89        0.69      0.35 o 
  -3  11   3       92.07       95.39      3.60 o 
  -2  11   3      406.42      397.68      9.45 o 
  -1  11   3       59.13       66.77      3.06 o 
   0  11   3      711.18      734.72     11.16 o 
   1  11   3        2.28        1.69      1.00 o 
   2  11   3       89.87       80.04      6.10 o 
   3  11   3       91.56       92.70      4.32 o 
   4  11   3      665.35      719.91     14.55 o 
   5  11   3      150.69      129.13      3.11 o 
  -5  12   3      118.50      106.11      3.47 o 
  -4  12   3      169.55      164.84      6.33 o 
  -3  12   3      744.83      735.95      9.18 o 
  -2  12   3        6.08        5.65      0.92 o 
  -1  12   3      316.59      338.74      8.72 o 
   0  12   3      274.77      295.74      6.43 o 
   1  12   3      530.41      577.48     20.66 o 
   2  12   3        1.40        1.46      1.04 o 
   3  12   3       87.88       85.30      3.66 o 
   4  12   3       20.55       14.38      1.58 o 
  -4  13   3      178.13      180.27      5.28 o 
  -3  13   3      723.47      730.25     34.70 o 
  -2  13   3       37.11       36.86      1.74 o 
  -1  13   3      508.83      542.55     11.20 o 
   0  13   3     1011.73     1073.70     11.65 o 
   1  13   3      156.57      164.20      5.53 o 
   2  13   3      698.31      685.81     16.07 o 
   3  13   3       10.99       12.22      1.32 o 
   4  13   3       68.04       57.50      2.70 o 
  -3  14   3       77.45       62.00      2.80 o 
  -2  14   3       19.84       19.61      2.26 o 
  -1  14   3     1308.25     1358.90     13.95 o 
   0  14   3       43.14       48.39      2.84 o 
   1  14   3       24.14       23.56      1.86 o 
   2  14   3      133.91      123.21      6.02 o 
   3  14   3      144.77      116.39      3.59 o 
  -2  15   3      221.34      199.71      5.82 o 
  -1  15   3        1.37        1.55      0.67 o 
   0  15   3       47.94       51.19      2.42 o 
   1  15   3       88.67       77.57      9.29 o 
   2  15   3      694.24      571.06     58.15 o 
  -6   0   4      154.71      163.64      5.58 o 
  -4   0   4      638.72      546.80     15.90 o 
  -2   0   4        1.11        4.34      0.99 o 
   0   0   4      339.95      401.86      6.44 o 
   2   0   4       11.93        6.06      1.15 o 
   4   0   4        9.78       13.47      2.36 o 
   6   0   4      384.36      426.83      8.84 o 
  -7   1   4      632.33      650.90     11.46 o 
  -6   1   4      242.48      243.77      4.78 o 
  -5   1   4      594.58      598.22      5.88 o 
  -4   1   4      925.57      971.70     15.06 o 
  -3   1   4     1008.86     1085.75     13.45 o 
  -2   1   4     6379.76     6130.27     25.42 o 
  -1   1   4     5489.17     5293.55     46.49 o 
   0   1   4     1488.65     1541.12      9.67 o 
   1   1   4      870.75      887.97     10.00 o 
   2   1   4      679.34      722.93      7.19 o 
   3   1   4       10.23       15.70      1.11 o 
   4   1   4      404.00      347.44      8.39 o 
   5   1   4        0.37        0.19      0.35 o 
   6   1   4      293.53      302.64      7.43 o 
   7   1   4        5.07        3.57      0.84 o 
  -7   2   4        3.09        5.31      1.20 o 
  -6   2   4       50.02       52.34      2.54 o 
  -5   2   4      496.60      514.47      5.15 o 
  -4   2   4       42.56       45.34      3.30 o 
  -3   2   4     1186.09     1263.49     23.39 o 
  -2   2   4      893.23      807.44      9.46 o 
  -1   2   4      857.89      886.79     22.67 o 
   0   2   4      233.01      229.40      6.22 o 
   1   2   4        2.49        3.86      0.65 o 
   2   2   4      161.00      112.50      3.33 o 
   3   2   4       16.98       25.07      1.64 o 
   4   2   4       98.51       95.27      4.45 o 
   5   2   4       54.32       56.72      2.20 o 
   6   2   4       90.04      100.25      4.14 o 
   7   2   4       64.26       66.89      3.37 o 
  -7   3   4        6.71        7.58      1.50 o 
  -6   3   4      284.87      283.61      4.94 o 
  -5   3   4      623.96      648.32      6.39 o 
  -4   3   4       72.28       82.67      6.86 o 
  -3   3   4        4.40        4.48      1.00 o 
  -2   3   4      303.14      330.03      5.75 o 
  -1   3   4     5394.35     5283.08     25.14 o 
   0   3   4      606.89      599.41     11.17 o 
   1   3   4     8042.01     7980.41     78.37 o 
   2   3   4      669.12      719.18      9.74 o 
   3   3   4      388.33      367.60      6.36 o 
   4   3   4        6.32        5.98      1.24 o 
   5   3   4        3.09        3.15      0.62 o 
   6   3   4       68.96       78.32      5.95 o 
   7   3   4        1.09        2.38      0.66 o 
  -7   4   4      316.01      330.68      8.64 o 
  -6   4   4      393.97      392.79      6.90 o 
  -5   4   4       83.76       89.38      2.57 o 
  -4   4   4       22.53       20.92      3.72 o 
  -3   4   4      135.95      128.96      5.13 o 
  -2   4   4     1917.48     1906.58     12.11 o 
  -1   4   4     4085.29     4052.81     29.48 o 
   0   4   4     2364.89     2367.14     24.36 o 
   1   4   4       10.52       13.32      2.28 o 
   2   4   4     3777.86     4098.39     30.09 o 
   3   4   4        0.33        2.01      0.68 o 
   4   4   4      105.86      105.29      4.03 o 
   5   4   4        3.84        4.35      0.80 o 
   6   4   4      167.82      153.95      5.41 o 
   7   4   4       72.29       70.80      2.99 o 
  -7   5   4       84.98      102.00      4.17 o 
  -6   5   4        0.11        0.11      0.40 o 
  -5   5   4        1.70        2.05      0.47 o 
  -4   5   4        6.05        6.36      1.00 o 
  -3   5   4      253.55      248.10     10.12 o 
  -2   5   4     3823.11     3822.11     23.41 o 
  -1   5   4      882.33      863.93     15.30 o 
   0   5   4      289.21      326.44     10.03 o 
   1   5   4     3138.81     3350.45     61.04 o 
   2   5   4       43.64       25.47      4.41 o 
   3   5   4       40.28       31.57      2.91 o 
   4   5   4       53.98       52.75      5.81 o 
   5   5   4       42.98       38.14      4.83 o 
   6   5   4       43.24       31.52      2.85 o 
  -7   6   4        3.90        4.36      0.72 o 
  -6   6   4       55.46       54.44      2.88 o 
  -5   6   4        0.30        1.69      0.60 o 
  -4   6   4     1484.14     1408.52     17.85 o 
  -3   6   4        1.87        2.36      1.41 o 
  -2   6   4      104.45      118.14      3.76 o 
  -1   6   4      229.00      249.92      6.30 o 
   0   6   4     1092.71     1142.09     20.24 o 
   1   6   4     2564.22     2915.16     21.74 o 
   2   6   4      920.08      951.69     21.09 o 
   3   6   4      338.24      362.64     10.50 o 
   4   6   4       71.19       70.38      5.81 o 
   5   6   4      384.80      357.63     14.63 o 
   6   6   4      193.19      169.32     10.82 o 
  -6   7   4      185.44      196.51      4.83 o 
  -5   7   4       55.99       57.26      2.74 o 
  -4   7   4      206.97      212.27      6.26 o 
  -3   7   4        0.98        1.44      1.46 o 
  -2   7   4      842.56      807.87     12.77 o 
  -1   7   4      210.34      185.58      5.80 o 
   0   7   4      155.59      125.82      6.78 o 
   1   7   4      206.40      248.80      6.69 o 
   2   7   4     1340.00     1413.66     26.97 o 
   3   7   4      537.93      551.69     12.81 o 
   4   7   4     3336.94     3279.02     40.15 o 
   5   7   4        8.05       10.82      2.58 o 
   6   7   4      327.63      324.00      6.49 o 
  -5   8   4       56.17       62.09      2.71 o 
  -4   8   4        5.66        6.39      0.94 o 
  -3   8   4      828.39      831.20      8.02 o 
  -1   8   4      133.77      128.17      5.18 o 
   0   8   4       98.75      135.26      8.18 o 
   1   8   4      416.18      448.30     15.53 o 
   2   8   4      104.11      107.45      5.04 o 
   3   8   4      719.97      699.11     13.45 o 
   4   8   4       18.57       23.74      3.42 o 
   5   8   4      287.33      308.59     11.98 o 
   6   8   4       23.47       22.65      2.40 o 
  -5   9   4       55.20       53.59      2.81 o 
  -4   9   4       41.32       47.50      2.12 o 
  -3   9   4      829.94      816.62     10.18 o 
  -2   9   4       39.97       39.95      2.79 o 
  -1   9   4      130.67      133.16      5.71 o 
   0   9   4      280.00      279.78     12.47 o 
   1   9   4     2796.67     2841.49     20.01 o 
   2   9   4       82.85       88.45     12.08 o 
   3   9   4       17.52       21.81      3.33 o 
   4   9   4      236.38      222.17      7.18 o 
   5   9   4        1.08        2.73      1.11 o 
  -5  10   4       78.85       79.53      2.99 o 
  -4  10   4       66.02       65.40      2.60 o 
  -3  10   4        1.99        2.11      0.51 o 
  -2  10   4      218.18      209.02      6.69 o 
  -1  10   4     2803.60     2893.24     26.56 o 
   0  10   4        1.88        4.30      1.55 o 
   1  10   4       22.49       27.72      2.83 o 
   2  10   4       40.47       38.79      4.31 o 
   3  10   4        2.01        1.52      0.99 o 
   4  10   4       74.52       73.63      3.78 o 
   5  10   4      362.21      370.33      9.59 o 
  -5  11   4       18.48       19.94      1.93 o 
  -4  11   4      161.37      153.66      4.39 o 
  -3  11   4       15.44       13.52      1.16 o 
  -2  11   4      253.85      250.09      6.42 o 
  -1  11   4     1300.68     1338.52     17.39 o 
   0  11   4      360.07      365.04      8.68 o 
   1  11   4      615.97      593.89     16.49 o 
   2  11   4      247.92      267.21     11.27 o 
   3  11   4      300.07      304.93     11.73 o 
   4  11   4       86.16       87.48      5.10 o 
   5  11   4        7.29        3.00      0.44 o 
  -5  12   4       58.00       55.56      2.46 o 
  -4  12   4      502.53      511.18     10.93 o 
  -3  12   4      118.90      120.49      3.66 o 
  -2  12   4       11.91       13.14      1.29 o 
  -1  12   4     1166.07     1211.71     12.83 o 
   0  12   4      333.17      340.63      6.89 o 
   1  12   4      717.16      721.45     18.19 o 
   2  12   4       13.00       13.86      2.50 o 
   3  12   4       15.96       15.83      1.59 o 
   4  12   4       24.62       22.37      1.95 o 
  -4  13   4      153.04      155.09      4.80 o 
  -3  13   4       81.33       87.61      4.42 o 
  -2  13   4      112.29      111.74      3.42 o 
  -1  13   4       46.72       51.93      2.51 o 
   0  13   4        3.97        4.49      0.79 o 
   1  13   4        0.07        0.57      0.45 o 
   2  13   4      116.73      121.88      6.77 o 
   3  13   4       10.76       12.13      1.26 o 
   4  13   4       73.56       55.95      2.46 o 
  -3  14   4       79.22       59.14      2.65 o 
  -2  14   4      367.07      365.97      9.57 o 
  -1  14   4        6.58        9.91      1.30 o 
   0  14   4       26.03       31.23      2.26 o 
   1  14   4        7.49        7.23      1.13 o 
   2  14   4       58.72       56.14      3.96 o 
  -2  15   4      153.45      150.98      4.82 o 
  -1  15   4      359.16      362.81      8.78 o 
   0  15   4       15.63       10.56      1.47 o 
   1  15   4      675.52      674.01     12.02 o 
   2  15   4       98.65       78.36      3.24 o 
  -7   0   5     1018.55     1045.10     15.95 o 
  -5   0   5        1.71        2.76      0.57 o 
  -3   0   5     1377.64     1408.11     21.54 o 
  -1   0   5      936.11      958.61      9.83 o 
   1   0   5      110.37      148.99      3.15 o 
   3   0   5     8609.51     8475.50     83.22 o 
   5   0   5      365.44      373.25      9.02 o 
  -7   1   5      258.82      264.16      5.59 o 
  -6   1   5       36.68       40.70      1.90 o 
  -5   1   5      799.29      806.76      7.62 o 
  -4   1   5      636.52      637.68     20.50 o 
  -3   1   5     1036.28     1063.27     18.43 o 
  -2   1   5      187.91      199.64      4.58 o 
  -1   1   5     2635.32     2657.81     12.69 o 
   0   1   5      492.61      492.26      5.00 o 
   1   1   5      532.45      491.04      4.55 o 
   2   1   5      116.01      107.58      2.82 o 
   3   1   5      266.91      261.76      4.63 o 
   4   1   5     1119.14     1032.25      9.75 o 
   5   1   5      222.13      213.27      4.83 o 
   6   1   5     1311.29     1428.69     21.98 o 
  -7   2   5      141.34      148.53      4.62 o 
  -6   2   5        0.94        1.20      0.41 o 
  -5   2   5      405.03      410.59      5.19 o 
  -4   2   5      227.39      204.51      5.35 o 
  -3   2   5     2462.51     2607.75     19.64 o 
  -2   2   5      169.62      169.08      6.42 o 
  -1   2   5     7486.12     7722.28     23.80 o 
   0   2   5        1.66        3.10      0.84 o 
   1   2   5     3198.52     3002.55     18.41 o 
   2   2   5       70.23      114.79      3.35 o 
   3   2   5      248.59      279.84      7.39 o 
   4   2   5      889.11      874.02      8.14 o 
   5   2   5      287.63      298.44      5.05 o 
   6   2   5       38.51       49.96      2.78 o 
   7   2   5        5.63        5.41      0.86 o 
  -7   3   5       14.89       18.10      2.13 o 
  -6   3   5      443.36      467.44      7.68 o 
  -5   3   5        3.91        3.75      0.54 o 
  -4   3   5      542.35      524.93     17.19 o 
  -3   3   5      818.92      850.65     12.98 o 
  -1   3   5     1018.70      995.81      8.84 o 
   0   3   5      513.32      551.45     11.42 o 
   1   3   5     1369.69     1475.03     50.20 o 
   2   3   5     2387.35     2470.08     27.58 o 
   3   3   5      405.17      434.34     22.60 o 
   4   3   5      406.50      396.23      6.58 o 
   5   3   5        0.35        0.02      0.31 o 
   6   3   5        2.56        3.76      1.31 o 
  -7   4   5        1.23        1.71      0.67 o 
  -6   4   5      411.80      416.76      5.62 o 
  -5   4   5      301.51      289.88      4.62 o 
  -4   4   5      977.67      945.72     15.93 o 
  -3   4   5     2183.00     2338.62     21.94 o 
  -2   4   5      625.25      700.36      7.49 o 
  -1   4   5     6443.82     6473.12    162.83 o 
   0   4   5      613.34      575.58     12.66 o 
   1   4   5     3434.32     3365.83     53.71 o 
   2   4   5     1595.96     1544.59     16.26 o 
   3   4   5       33.34       39.34      3.12 o 
   4   4   5      651.09      623.21     10.07 o 
   5   4   5      785.81      715.45     24.41 o 
   6   4   5      320.54      278.66     10.61 o 
  -7   5   5        1.89        1.67      0.57 o 
  -6   5   5       20.64       21.23      1.93 o 
  -5   5   5      442.62      453.12      5.61 o 
  -4   5   5      377.21      355.58      7.24 o 
  -3   5   5      577.68      559.90     11.31 o 
  -2   5   5       31.32       43.40      2.86 o 
  -1   5   5     2493.43     2773.49     33.17 o 
   0   5   5       14.86       25.70      2.98 o 
   1   5   5      143.69      128.08      4.51 o 
   2   5   5     1886.28     1824.75    125.49 o 
   3   5   5      385.94      408.86     15.51 o 
   4   5   5      484.21      504.31     10.70 o 
   5   5   5       33.25       23.83      2.46 o 
   6   5   5      400.51      332.58     11.00 o 
  -6   6   5        6.42        8.29      1.14 o 
  -5   6   5       12.62       14.59      1.18 o 
  -4   6   5      145.68      132.02      4.53 o 
  -3   6   5      697.49      689.34     13.19 o 
  -2   6   5        2.70        2.96      0.75 o 
  -1   6   5      872.65      904.12     12.11 o 
   0   6   5      142.40      130.75      7.16 o 
   1   6   5      139.17      156.21      5.28 o 
   2   6   5      408.63      408.17     14.28 o 
   3   6   5      907.69      810.20     14.15 o 
   4   6   5      105.11      112.96      7.52 o 
   5   6   5       37.80       35.36      4.63 o 
   6   6   5       25.29       18.88      2.13 o 
  -6   7   5       44.63       43.78      2.20 o 
  -5   7   5      402.84      393.83      5.89 o 
  -4   7   5      317.45      314.81      5.54 o 
  -3   7   5      650.80      645.97      9.24 o 
  -2   7   5       75.80       70.01      3.88 o 
  -1   7   5     2135.74     2183.63     33.91 o 
   0   7   5      654.04      664.85     10.48 o 
   1   7   5      196.68      193.57      6.13 o 
   2   7   5      153.49      171.96      9.76 o 
   3   7   5      413.62      381.13      9.60 o 
   4   7   5     1054.63     1069.17     23.34 o 
   5   7   5        0.70        1.79      1.12 o 
   6   7   5      283.37      278.01     17.71 o 
  -6   8   5       14.75       10.91      1.54 o 
  -5   8   5      455.55      461.92      8.97 o 
  -4   8   5      630.60      645.15      9.33 o 
  -3   8   5       26.73       26.01      1.78 o 
  -2   8   5       77.31       84.97      6.54 o 
  -1   8   5        9.42        5.28      1.09 o 
   0   8   5       25.78       18.96      3.14 o 
   1   8   5     1947.38     1916.47     32.97 o 
   2   8   5      517.51      521.73     11.49 o 
   3   8   5        5.61        3.98      1.46 o 
   4   8   5      292.71      294.43     12.03 o 
   5   8   5      589.68      695.10     17.60 o 
   6   8   5      370.75      340.95     24.23 o 
  -5   9   5        1.00        0.69      0.51 o 
  -4   9   5        0.62        0.60      0.35 o 
  -3   9   5      167.53      173.12      4.10 o 
  -2   9   5     5094.94     4955.57     25.22 o 
  -1   9   5      108.19      112.73      5.06 o 
   0   9   5      502.75      512.22     13.77 o 
   1   9   5        8.14        7.76      1.08 o 
   2   9   5      671.71      661.31     13.33 o 
   3   9   5       11.76       11.32      2.43 o 
   4   9   5      333.06      362.29     12.54 o 
   5   9   5        2.70        1.54      0.88 o 
  -5  10   5        8.63        9.64      1.05 o 
  -4  10   5      362.83      381.46      6.59 o 
  -3  10   5        1.08        0.70      0.31 o 
  -2  10   5        7.16        8.18      1.10 o 
  -1  10   5        1.22        1.61      0.55 o 
   0  10   5      107.55      103.13      4.11 o 
   1  10   5      512.30      552.44     10.93 o 
   2  10   5       18.12       15.61      2.81 o 
   3  10   5       74.19       70.21      5.96 o 
   4  10   5      921.02      921.68     13.17 o 
   5  10   5       17.05       14.12      1.82 o 
  -5  11   5        1.27        1.30      0.42 o 
  -4  11   5      566.90      543.76      8.26 o 
  -3  11   5      266.88      268.96      5.01 o 
  -2  11   5        3.18        3.38      0.99 o 
  -1  11   5       20.15       23.78      1.80 o 
   0  11   5      318.68      331.09      8.31 o 
   1  11   5      169.86      178.44      9.19 o 
   2  11   5      105.46      109.02      7.34 o 
   3  11   5      181.94      167.24      8.64 o 
   4  11   5      116.14      125.95      5.99 o 
  -5  12   5        0.09        1.34      0.39 o 
  -4  12   5      100.56       97.01      4.68 o 
  -3  12   5      277.75      275.32      8.87 o 
  -2  12   5        1.74        1.52      0.49 o 
  -1  12   5      357.85      387.30      7.18 o 
   0  12   5        2.64        2.43      0.63 o 
   1  12   5       25.80       27.26      2.43 o 
   2  12   5       18.44       17.22      2.86 o 
   3  12   5      982.00     1004.62     12.95 o 
   4  12   5       61.08       48.87      2.78 o 
  -4  13   5       49.51       46.88      2.56 o 
  -3  13   5       29.32       29.39      2.51 o 
  -2  13   5        2.69        2.77      0.66 o 
  -1  13   5      185.69      189.66      6.03 o 
   0  13   5      306.36      333.21      6.32 o 
   1  13   5       13.66       15.19      1.71 o 
   2  13   5      123.77      118.97      6.64 o 
   3  13   5        3.30        4.03      1.02 o 
  -2  14   5       22.07       21.29      2.25 o 
  -1  14   5      206.14      213.09      5.67 o 
   0  14   5       28.96       33.15      1.72 o 
   1  14   5      493.27      514.59      8.28 o 
   2  14   5      195.75      177.43      6.79 o 
  -2  15   5      494.51      438.49      7.65 o 
  -1  15   5       39.59       39.33      2.77 o 
   0  15   5      104.43       85.35      3.78 o 
   1  15   5        3.90        6.89      1.20 o 
  -6   0   6       96.16       90.36      5.90 o 
  -4   0   6     2477.47     2569.73     34.40 o 
  -2   0   6    12398.78    11573.86     48.66 o 
   0   0   6     1361.37     1241.79     14.57 o 
   2   0   6    11283.11    11151.52     47.17 o 
   4   0   6       59.51       52.21      3.20 o 
   6   0   6      144.49      156.74      5.05 o 
  -7   1   6      143.21      157.75      4.26 o 
  -6   1   6      106.27      103.19      2.91 o 
  -5   1   6      737.41      739.49      5.72 o 
  -4   1   6      595.92      617.33     15.64 o 
  -3   1   6     1191.83     1173.21     13.20 o 
  -2   1   6      427.70      476.23      5.77 o 
  -1   1   6     2183.51     2154.26     11.25 o 
   0   1   6       78.58       81.44      2.26 o 
   1   1   6      259.86      242.26      3.36 o 
   2   1   6      175.60      171.09      4.54 o 
   3   1   6       16.73       19.81      1.59 o 
   4   1   6       46.06       49.56      2.16 o 
   5   1   6      230.79      254.50      4.72 o 
   6   1   6      165.52      176.16      4.24 o 
  -7   2   6        0.19        1.02      0.42 o 
  -6   2   6      676.38      652.29      8.20 o 
  -5   2   6      119.31      109.31      2.63 o 
  -4   2   6      770.85      728.80     10.26 o 
  -3   2   6     1631.36     1652.87     18.96 o 
  -2   2   6       75.12       81.05      4.31 o 
  -1   2   6      813.20      788.03     15.65 o 
   0   2   6    13292.74    12482.79     37.02 o 
   1   2   6     8286.56     8335.20     40.29 o 
   2   2   6      892.86      942.04     18.48 o 
   3   2   6       70.17       89.21      4.26 o 
   4   2   6     1567.06     1552.34     17.61 o 
   5   2   6       58.96       70.28      2.48 o 
   6   2   6      489.98      496.32      8.13 o 
  -7   3   6     1012.04     1042.00     39.24 o 
  -6   3   6      154.65      152.77      3.51 o 
  -5   3   6      170.64      172.62      3.12 o 
  -4   3   6       15.87       19.02      2.14 o 
  -3   3   6     1656.82     1629.34     18.92 o 
  -2   3   6       22.54       31.62      2.04 o 
  -1   3   6     3236.50     3245.11     63.02 o 
   0   3   6       62.77       66.85      4.24 o 
   1   3   6      280.90      271.66      6.31 o 
   2   3   6     4385.48     4604.47     43.05 o 
   3   3   6     2636.43     2510.11     43.60 o 
   4   3   6      129.19      147.97      4.14 o 
   5   3   6        2.29        3.28      0.68 o 
   6   3   6        2.46        2.05      1.15 o 
  -7   4   6       22.66       26.18      1.57 o 
  -6   4   6      170.30      174.93      4.26 o 
  -5   4   6      294.35      273.84      5.08 o 
  -4   4   6       79.22       67.32      2.74 o 
  -3   4   6      892.52      863.01     13.39 o 
  -2   4   6        5.47        3.76      0.78 o 
  -1   4   6      280.99      225.83      4.61 o 
   0   4   6     4968.01     4785.04     38.38 o 
   1   4   6      422.20      382.30      7.89 o 
   2   4   6      146.88      115.04      7.59 o 
   3   4   6     1748.98     1785.65     64.39 o 
   4   4   6      522.54      541.27      9.50 o 
   5   4   6       16.37       19.12      2.20 o 
   6   4   6      142.74      140.99      7.08 o 
  -7   5   6      149.82      156.01      3.37 o 
  -6   5   6       57.47       52.54      2.97 o 
  -5   5   6     1467.97     1477.84     12.44 o 
  -4   5   6      236.67      226.84      3.70 o 
  -3   5   6     2910.73     2974.41     53.72 o 
  -2   5   6      298.70      285.07      6.83 o 
  -1   5   6      522.66      461.99     11.14 o 
   0   5   6      283.06      287.54     10.13 o 
   1   5   6     3133.84     3284.29     53.52 o 
   2   5   6        6.15        9.14      1.42 o 
   3   5   6      105.28      109.27      3.58 o 
   4   5   6      132.23      125.64      5.46 o 
   5   5   6      309.92      238.86     14.63 o 
   6   5   6       88.07       87.19      5.32 o 
  -7   6   6       12.13        9.82      1.09 o 
  -6   6   6      138.59      151.08      4.55 o 
  -5   6   6      413.86      408.16      7.01 o 
  -4   6   6      248.98      245.79      5.11 o 
  -3   6   6      191.37      214.74      7.30 o 
  -2   6   6     4999.04     4806.30     29.65 o 
  -1   6   6       72.39       77.02      3.62 o 
   0   6   6      566.95      618.04      9.77 o 
   1   6   6      127.22      117.68      4.84 o 
   2   6   6     1893.84     1950.53     32.12 o 
   3   6   6      154.99      172.31      4.90 o 
   4   6   6       52.25       57.34      5.45 o 
   5   6   6        0.36        0.44      0.75 o 
   6   6   6      106.12       94.66      5.01 o 
  -6   7   6      324.08      322.03     11.57 o 
  -5   7   6      975.92      934.98     11.21 o 
  -4   7   6      129.57      139.63      3.70 o 
  -3   7   6      843.81      818.82      8.95 o 
  -2   7   6      339.89      376.05     13.10 o 
  -1   7   6     1420.73     1495.09     26.31 o 
   0   7   6       34.85       31.15      2.36 o 
   1   7   6      766.26      751.29     12.66 o 
   2   7   6       83.77       75.57      4.31 o 
   3   7   6      540.59      551.41      8.99 o 
   4   7   6       20.80       19.59      3.14 o 
   5   7   6      448.95      482.42     15.43 o 
   6   7   6      319.26      327.09      7.72 o 
  -6   8   6      584.29      642.23     11.56 o 
  -5   8   6      356.42      355.49      7.75 o 
  -4   8   6      414.39      431.46      6.41 o 
  -3   8   6       21.64       21.38      1.42 o 
  -2   8   6       26.37       24.76      1.76 o 
  -1   8   6     1393.64     1439.98     18.17 o 
   0   8   6     3340.84     3342.62     42.64 o 
   1   8   6      538.69      516.20     17.44 o 
   2   8   6       26.76       32.28      2.94 o 
   3   8   6       35.39       38.65      4.65 o 
   4   8   6      288.36      297.40     11.94 o 
   5   8   6        0.28        1.49      0.89 o 
  -5   9   6        6.21        3.39      0.75 o 
  -4   9   6      235.51      218.57      5.79 o 
  -3   9   6       57.58       59.80      2.40 o 
  -2   9   6      329.22      350.89      6.49 o 
  -1   9   6      497.88      516.72      7.13 o 
   0   9   6       79.57      107.33      3.94 o 
   1   9   6      437.66      438.25      8.12 o 
   2   9   6      234.10      202.86     10.08 o 
   3   9   6      264.39      298.77      8.81 o 
   4   9   6        0.88        0.83      0.55 o 
   5   9   6      149.12      165.39      7.08 o 
  -5  10   6       64.29       70.58      2.76 o 
  -4  10   6      896.64      857.13     11.12 o 
  -3  10   6     1182.45     1183.65     10.58 o 
  -2  10   6      807.73      786.02     14.26 o 
  -1  10   6      200.61      193.37      5.13 o 
   0  10   6       63.17       59.82      3.10 o 
   1  10   6      418.92      489.00     10.41 o 
   2  10   6      577.58      581.57     17.25 o 
   3  10   6      497.17      510.74     18.82 o 
   4  10   6      461.37      474.09      9.37 o 
   5  10   6        8.45        4.24      0.94 o 
  -5  11   6      342.01      320.81     15.67 o 
  -4  11   6      424.55      413.90      7.17 o 
  -3  11   6       45.74       44.82      2.01 o 
  -2  11   6        0.38        1.10      0.47 o 
  -1  11   6      729.45      784.36     18.70 o 
   0  11   6      447.56      457.41     10.28 o 
   1  11   6     1260.73     1253.55     24.63 o 
   2  11   6        0.20        0.50      0.62 o 
   3  11   6       18.41       16.64      1.91 o 
   4  11   6      631.94      624.86     12.97 o 
  -4  12   6       50.42       51.59      3.30 o 
  -3  12   6      206.51      204.52      7.68 o 
  -2  12   6     1525.89     1536.68     20.60 o 
  -1  12   6      117.45      129.10      5.26 o 
   0  12   6       37.76       38.97      2.79 o 
   1  12   6       81.70       77.18      6.01 o 
   2  12   6      586.32      607.97     16.28 o 
   3  12   6        1.75        1.96      0.64 o 
   4  12   6        4.31        3.84      0.76 o 
  -4  13   6       23.99       19.86      1.58 o 
  -3  13   6      671.46      677.12      8.77 o 
  -2  13   6       41.27       42.65      1.98 o 
  -1  13   6       74.18       86.41      4.01 o 
   0  13   6       24.92       26.45      1.76 o 
   1  13   6       29.87       32.01      2.41 o 
   2  13   6       75.58       81.00      5.32 o 
   3  13   6      204.53      205.08      6.44 o 
  -2  14   6       38.92       43.55      3.07 o 
  -1  14   6        1.46        2.19      0.65 o 
   0  14   6     1591.52     1633.31     31.89 o 
   1  14   6        7.93       10.58      1.15 o 
   2  14   6       26.85       23.37      2.26 o 
  -1  15   6      133.26      130.23      4.76 o 
   0  15   6       24.85       22.37      2.00 o 
   1  15   6      244.18      188.40      5.56 o 
  -7   0   7       26.72       29.17      2.59 o 
  -5   0   7     3611.40     3512.40     20.64 o 
  -3   0   7      605.80      526.11      8.77 o 
  -1   0   7     1039.25     1063.22     13.94 o 
   1   0   7        4.49        8.00      0.78 o 
   3   0   7      146.67      122.87      7.41 o 
   5   0   7      434.14      438.15      9.70 o 
  -7   1   7        5.78        8.98      1.49 o 
  -6   1   7     1049.29     1026.85     10.45 o 
  -5   1   7      209.76      208.50      3.60 o 
  -4   1   7      978.52     1036.44     18.71 o 
  -3   1   7       81.75       68.00      2.68 o 
  -2   1   7        8.30       17.16      1.21 o 
  -1   1   7        3.25        3.05      0.55 o 
   0   1   7     1994.05     1972.04     12.22 o 
   1   1   7       51.89       63.96      3.08 o 
   2   1   7      220.97      181.11      5.15 o 
   3   1   7      156.14      124.98      5.29 o 
   4   1   7        8.95        8.56      0.94 o 
   5   1   7       76.28       88.35      2.77 o 
   6   1   7       69.89       71.91      2.51 o 
  -7   2   7        2.45        4.63      0.57 o 
  -6   2   7       55.72       58.65      2.12 o 
  -5   2   7      137.90      133.42      2.60 o 
  -4   2   7      603.62      587.50     11.34 o 
  -3   2   7       66.94       57.35      3.16 o 
  -2   2   7     5730.00     6006.74     35.22 o 
  -1   2   7        2.03       11.77      2.71 o 
   0   2   7      258.41      238.39      5.52 o 
   1   2   7        4.17        3.24      0.78 o 
   2   2   7      569.14      607.52     10.19 o 
   3   2   7       71.35       62.90      3.64 o 
   4   2   7      227.36      220.33      6.92 o 
   5   2   7       67.63       73.14      2.49 o 
   6   2   7       36.51       42.31      3.64 o 
  -7   3   7        0.24        0.25      0.25 o 
  -6   3   7       67.54       72.26      2.85 o 
  -5   3   7       24.46       21.01      1.13 o 
  -4   3   7      468.09      463.94      7.94 o 
  -3   3   7        0.04        2.95      1.67 o 
  -2   3   7      730.98      739.65      9.75 o 
  -1   3   7       35.29       35.15      2.92 o 
   0   3   7     2795.71     2752.85     19.87 o 
   1   3   7      322.21      325.67      7.37 o 
   2   3   7      180.21      184.57      6.17 o 
   3   3   7        8.15       15.84      1.93 o 
   4   3   7      790.26      767.19     10.99 o 
   5   3   7        1.49        1.00      0.46 o 
   6   3   7      303.22      309.78      9.87 o 
  -7   4   7        6.24        5.65      0.71 o 
  -6   4   7      242.14      227.33      4.78 o 
  -5   4   7      865.85      806.12      9.98 o 
  -4   4   7     1243.57     1206.39     10.23 o 
  -3   4   7        9.20        7.80      1.29 o 
  -2   4   7     5006.55     5031.66     81.38 o 
  -1   4   7      183.78      196.77      5.18 o 
   0   4   7      296.92      318.25     10.47 o 
   1   4   7      850.12      826.08     15.02 o 
   2   4   7     2144.06     2208.43     22.14 o 
   3   4   7       11.08       11.53      1.33 o 
   4   4   7      621.07      577.87      9.68 o 
   5   4   7        6.25        6.64      1.03 o 
   6   4   7      140.69      133.16      6.30 o 
  -7   5   7      173.36      174.87     12.14 o 
  -6   5   7       15.98       14.36      1.51 o 
  -5   5   7      205.30      179.46      3.51 o 
  -4   5   7       28.93       31.62      1.31 o 
  -3   5   7       45.25       35.79      2.83 o 
  -2   5   7       41.93       51.88      4.44 o 
  -1   5   7      557.77      575.14      9.51 o 
   0   5   7        4.63        3.39      1.10 o 
   1   5   7      144.62      138.53      5.28 o 
   2   5   7     1124.24     1051.61     61.14 o 
   3   5   7      790.48      797.78     11.12 o 
   4   5   7      391.60      394.98      9.84 o 
   5   5   7       63.62       40.33      3.08 o 
   6   5   7       26.77       27.39      2.72 o 
  -7   6   7      636.17      643.73      8.07 o 
  -6   6   7        1.15        0.98      0.45 o 
  -5   6   7      153.83      191.64      4.04 o 
  -4   6   7       76.72       61.68      3.54 o 
  -3   6   7      542.46      507.60     11.41 o 
  -2   6   7      319.59      297.39     11.22 o 
  -1   6   7      544.94      600.20     10.60 o 
   0   6   7        6.68        7.29      1.14 o 
   1   6   7      935.69     1004.26     14.80 o 
   2   6   7       40.78       33.68      4.36 o 
   3   6   7      125.49      149.98      5.39 o 
   4   6   7       16.36       17.47      3.15 o 
   5   6   7      478.46      386.65     13.89 o 
   6   6   7      146.37      146.34      5.52 o 
  -6   7   7      129.42      146.38      6.27 o 
  -5   7   7      128.05      141.17      5.12 o 
  -4   7   7        1.96        7.47      1.00 o 
  -3   7   7       63.72       56.71      2.97 o 
  -2   7   7       42.18       37.62      4.25 o 
  -1   7   7      323.77      375.66      8.80 o 
   0   7   7       49.40       46.38      2.96 o 
   1   7   7      255.63      252.18      7.64 o 
   2   7   7        9.02       20.25      8.12 o 
   3   7   7      608.07      613.45     41.46 o 
   4   7   7       72.24       77.80      6.36 o 
   5   7   7      302.97      317.00     11.96 o 
   6   7   7       17.99       17.49      1.57 o 
  -6   8   7       10.09        8.24      1.34 o 
  -5   8   7      440.42      443.31      8.58 o 
  -4   8   7      148.31      136.10      4.31 o 
  -3   8   7       13.80       14.80      1.21 o 
  -2   8   7      780.17      760.19      8.44 o 
  -1   8   7      113.66      115.56      5.12 o 
   0   8   7      113.26      130.79      8.49 o 
   1   8   7        2.65        5.16      0.90 o 
   2   8   7        9.41        4.46      1.11 o 
   3   8   7      176.84      184.35      7.01 o 
   4   8   7      266.52      273.06     11.32 o 
   5   8   7      241.96      262.68      9.79 o 
  -6   9   7       75.72       63.33      2.91 o 
  -5   9   7       59.97       61.59      2.94 o 
  -4   9   7       77.78       68.91      2.92 o 
  -3   9   7      271.97      252.91      4.96 o 
  -2   9   7       90.43       89.94      3.04 o 
  -1   9   7        3.45        4.00      0.82 o 
   0   9   7      534.75      544.07      8.96 o 
   1   9   7        1.76        0.89      0.48 o 
   2   9   7      566.51      569.57     17.45 o 
   3   9   7        9.47        5.55      1.29 o 
   4   9   7        1.23        1.94      1.01 o 
   5   9   7       18.71       21.81      1.67 o 
  -5  10   7      167.53      177.44      4.27 o 
  -4  10   7      364.24      360.93      8.14 o 
  -3  10   7        1.04        1.46      0.40 o 
  -2  10   7      142.79      140.14      4.38 o 
  -1  10   7        0.26        1.50      0.61 o 
   0  10   7     1444.58     1470.56     17.97 o 
   1  10   7        3.11        2.15      0.79 o 
   2  10   7      999.82      931.56     22.05 o 
   3  10   7       33.09       41.42      3.13 o 
   4  10   7        0.37        2.25      0.81 o 
   5  10   7        1.62        0.36      0.17 o 
  -5  11   7      120.63      120.50      3.67 o 
  -4  11   7        7.03        6.00      0.75 o 
  -3  11   7       82.75       78.80      2.53 o 
  -2  11   7      123.63      117.94      3.89 o 
  -1  11   7      114.49      109.37      5.05 o 
   0  11   7      350.53      388.63      9.48 o 
   1  11   7      377.15      353.25      8.97 o 
   2  11   7      278.67      240.29     10.80 o 
   3  11   7      247.99      253.04      9.63 o 
   4  11   7       74.44       76.09      4.31 o 
  -4  12   7      141.37      150.03      5.42 o 
  -3  12   7      326.81      324.58      5.64 o 
  -2  12   7      268.77      259.14      6.22 o 
  -1  12   7       74.14       75.02      3.97 o 
   0  12   7      476.52      485.44      9.72 o 
   1  12   7       26.88       17.75      2.91 o 
   2  12   7       13.50       14.31      1.52 o 
   3  12   7       39.02       45.11      2.44 o 
  -3  13   7      695.78      693.06      8.50 o 
  -2  13   7       22.59       20.28      1.80 o 
  -1  13   7      108.09      103.81      4.27 o 
   0  13   7      203.25      216.18      4.86 o 
   1  13   7       14.82       22.57      1.94 o 
   2  13   7       44.66       40.70      2.53 o 
   3  13   7      142.26      136.97      4.93 o 
  -2  14   7      231.17      225.34      5.04 o 
  -1  14   7       82.49       89.76      3.41 o 
   0  14   7      274.79      246.07      5.53 o 
   1  14   7       36.06       33.68      1.93 o 
   2  14   7       43.99       38.01      2.65 o 
  -1  15   7       90.34       88.18      3.63 o 
   0  15   7      130.33       81.13     34.69 o 
  -6   0   8       42.74       47.29      2.77 o 
  -4   0   8       24.07       27.22      3.48 o 
  -2   0   8     1669.43     1762.71     19.06 o 
   0   0   8    14415.03    14437.38     60.41 o 
   2   0   8       22.46       15.64      2.58 o 
   4   0   8      945.94      947.10     14.75 o 
   6   0   8        7.67        8.98      1.04 o 
  -7   1   8      202.20      219.69      3.75 o 
  -6   1   8      385.08      370.23      6.22 o 
  -5   1   8      321.57      319.69      4.52 o 
  -4   1   8       29.50       34.87      3.98 o 
  -3   1   8     1264.38     1141.00     13.78 o 
  -2   1   8      207.58      185.48      6.22 o 
  -1   1   8      122.51      155.10      3.40 o 
   0   1   8     1344.71     1245.41     16.29 o 
   1   1   8     1755.66     1716.29     17.32 o 
   2   1   8       86.70       70.52      5.58 o 
   3   1   8       12.78       17.96      2.12 o 
   4   1   8       16.70       21.75      1.83 o 
   5   1   8      330.28      327.62      6.22 o 
   6   1   8      146.84      152.56      4.40 o 
  -7   2   8      173.80      179.71      3.32 o 
  -6   2   8       96.17       96.72      3.04 o 
  -5   2   8        6.16        6.97      0.69 o 
  -4   2   8      435.22      412.39      5.03 o 
  -3   2   8      988.39     1013.62     19.54 o 
  -2   2   8     3981.75     4229.86     62.13 o 
  -1   2   8      108.61       86.22      3.09 o 
   0   2   8       28.75       32.28      2.21 o 
   1   2   8       99.46      111.25      4.52 o 
   2   2   8     3755.60     3694.04     25.41 o 
   3   2   8      147.89      135.59      8.31 o 
   4   2   8      520.01      542.97     11.16 o 
   5   2   8      612.24      643.50      8.61 o 
   6   2   8       55.63       64.86      3.97 o 
  -7   3   8      130.32      127.79      4.06 o 
  -6   3   8       37.58       34.32      1.94 o 
  -5   3   8     1001.40     1024.09      7.84 o 
  -4   3   8       47.57       52.96      1.42 o 
  -3   3   8      637.01      669.11     11.21 o 
  -2   3   8      656.88      709.46      9.35 o 
  -1   3   8     1681.86     1537.91     20.60 o 
   0   3   8       70.22       66.91      3.32 o 
   1   3   8      500.99      535.57     10.10 o 
   2   3   8      118.26      138.81      5.67 o 
   3   3   8     2613.75     2587.34     26.83 o 
   4   3   8       78.10       83.65      3.74 o 
   5   3   8      446.83      455.46      7.24 o 
   6   3   8       42.40       41.10      3.22 o 
  -7   4   8      145.56      152.26      4.07 o 
  -6   4   8       57.75       56.76      2.38 o 
  -5   4   8      362.45      347.97      4.38 o 
  -4   4   8      311.28      310.09      3.70 o 
  -3   4   8       50.59       38.57      2.82 o 
  -2   4   8     2267.58     2335.49     28.68 o 
  -1   4   8        1.21        9.49      1.22 o 
   0   4   8     1842.50     1889.14     18.31 o 
   1   4   8      184.17      137.34      5.34 o 
   2   4   8     1625.80     1523.86     59.56 o 
   3   4   8      710.17      715.92      9.13 o 
   4   4   8       17.04       12.47      1.48 o 
   5   4   8      427.60      388.95      9.24 o 
   6   4   8      131.88      134.61      5.65 o 
  -7   5   8       56.77       61.32      2.77 o 
  -6   5   8       40.54       37.53      2.33 o 
  -5   5   8       84.02       83.55      2.42 o 
  -4   5   8      131.37      123.33      2.67 o 
  -3   5   8     1024.01      900.95     21.17 o 
  -2   5   8       38.75       21.25      2.95 o 
  -1   5   8      541.46      604.11     15.71 o 
   0   5   8     3331.62     3246.48     23.28 o 
   1   5   8     1588.52     1635.54     21.38 o 
   2   5   8       84.13       82.24      7.95 o 
   3   5   8      400.46      452.90      8.02 o 
   4   5   8       27.91       27.45      2.16 o 
   5   5   8      654.56      586.75     11.20 o 
   6   5   8       29.92       27.94      2.40 o 
  -6   6   8      577.67      574.98     24.68 o 
  -5   6   8       12.88        7.55      0.80 o 
  -4   6   8      379.33      373.22      6.42 o 
  -3   6   8      146.67      146.31      5.39 o 
  -2   6   8      312.81      321.16     11.88 o 
  -1   6   8     1083.34     1090.71     14.49 o 
   0   6   8     5374.52     5383.95     31.56 o 
   1   6   8       30.15       36.64      2.96 o 
   2   6   8      220.83      236.49      9.47 o 
   3   6   8        7.90        8.99      1.37 o 
   4   6   8      127.55      135.62      8.61 o 
   5   6   8        0.52       -0.18      0.46 o 
   6   6   8       53.71       54.74      2.88 o 
  -6   7   8        5.09        8.71      1.56 o 
  -5   7   8       20.46       24.33      2.10 o 
  -4   7   8      386.04      347.81      8.50 o 
  -3   7   8      860.60      912.22     15.50 o 
  -2   7   8     1679.99     1642.62     17.91 o 
  -1   7   8     2065.97     2138.99     21.46 o 
   0   7   8      544.87      507.80     10.13 o 
   1   7   8      374.57      398.52     10.06 o 
   2   7   8       82.21       93.12      5.15 o 
   3   7   8      465.05      454.86     15.50 o 
   4   7   8       57.20       50.62      5.05 o 
   5   7   8       99.94       96.25      6.08 o 
  -6   8   8        0.37        0.36      0.76 o 
  -5   8   8       97.03       93.57      3.87 o 
  -4   8   8      180.58      184.75      4.94 o 
  -3   8   8       16.88       16.08      1.17 o 
  -2   8   8       48.84       49.27      2.59 o 
  -1   8   8     1116.68     1097.10     10.30 o 
   0   8   8      143.21      162.70      4.20 o 
   1   8   8        9.75       10.55      1.31 o 
   2   8   8     1546.08     1509.37     28.31 o 
   3   8   8      744.91      750.30     19.63 o 
   4   8   8       33.03       33.13      3.90 o 
   5   8   8       29.52       32.12      3.18 o 
  -6   9   8      144.22      138.77      4.12 o 
  -5   9   8      253.88      251.61      5.75 o 
  -4   9   8       33.38       28.39      1.87 o 
  -3   9   8        6.39        4.90      0.71 o 
  -2   9   8        6.61        6.77      0.88 o 
  -1   9   8     1286.38     1258.61     15.74 o 
   0   9   8        0.93        0.47      0.40 o 
   1   9   8       32.11       39.00      2.91 o 
   2   9   8       10.13        9.57      2.31 o 
   3   9   8      996.82     1042.93     22.36 o 
   4   9   8        0.61        3.69      1.27 o 
   5   9   8      458.38      440.73     15.62 o 
  -5  10   8      102.34       98.50      3.09 o 
  -4  10   8      216.41      213.70      4.70 o 
  -3  10   8       75.60       82.29      2.75 o 
  -2  10   8       30.48       30.11      1.93 o 
  -1  10   8      410.39      395.95      8.36 o 
   0  10   8       84.39       87.03      4.42 o 
   1  10   8      103.32      116.58      5.13 o 
   2  10   8      190.68      189.95     10.03 o 
   3  10   8      251.06      243.55     10.12 o 
   4  10   8      198.12      195.04      8.39 o 
  -5  11   8       43.35       45.26      2.10 o 
  -4  11   8        5.18        5.92      0.72 o 
  -3  11   8      982.96     1007.50     10.10 o 
  -2  11   8     1546.69     1514.36     17.58 o 
  -1  11   8       41.22       44.30      4.66 o 
   0  11   8      144.25      165.65      6.12 o 
   1  11   8     1486.34     1573.54     37.12 o 
   2  11   8        1.47        4.08      1.43 o 
   3  11   8       17.08       19.79      2.65 o 
   4  11   8      176.17      175.48      9.93 o 
  -4  12   8       14.87       13.70      1.60 o 
  -3  12   8       76.10       81.62      3.35 o 
  -2  12   8      160.24      174.58      4.28 o 
  -1  12   8        5.62        7.70      1.31 o 
   0  12   8      849.87      901.40     17.73 o 
   1  12   8       96.67       94.04      6.33 o 
   2  12   8       30.99       28.70      1.76 o 
   3  12   8       30.21       29.98      1.90 o 
  -3  13   8        3.30        4.53      1.07 o 
  -2  13   8      331.60      343.61      7.04 o 
  -1  13   8      243.02      259.28      6.51 o 
   0  13   8      456.33      482.27      7.62 o 
   1  13   8       21.07       25.74      1.97 o 
   2  13   8        7.83       10.15      1.65 o 
   3  13   8      137.91      113.71      4.10 o 
  -2  14   8      145.06      141.90      3.77 o 
  -1  14   8      132.69      132.76      3.94 o 
   0  14   8        6.12        4.55      0.67 o 
   1  14   8       39.02       31.24      1.72 o 
   2  14   8      655.02      620.85      9.69 o 
  -7   0   9      160.18      151.60      5.49 o 
  -5   0   9     1597.08     1512.67     18.01 o 
  -3   0   9      277.76      280.44     10.09 o 
  -1   0   9     9158.70     9271.19     48.88 o 
   1   0   9      315.44      313.42     10.61 o 
   3   0   9     1507.37     1508.72     23.89 o 
   5   0   9      104.57      110.68      4.56 o 
  -7   1   9       93.58       94.66      2.38 o 
  -6   1   9       94.62       97.44      2.51 o 
  -5   1   9       54.96       45.31      1.86 o 
  -4   1   9     1001.62      984.84      7.60 o 
  -3   1   9     1708.81     1762.54     17.27 o 
  -2   1   9      239.81      241.78      5.40 o 
  -1   1   9      193.13      250.53      4.73 o 
   0   1   9      472.08      443.13      8.22 o 
   1   1   9      497.22      457.65      9.58 o 
   2   1   9     1918.96     1806.95     30.22 o 
   3   1   9     1553.60     1537.92     13.41 o 
   4   1   9       38.91       37.69      2.49 o 
   5   1   9      460.61      487.39      8.25 o 
   6   1   9       69.11       71.08      3.21 o 
  -7   2   9       94.14      104.09      2.99 o 
  -6   2   9      144.41      134.49      2.88 o 
  -5   2   9       46.92       46.22      1.72 o 
  -4   2   9        1.17        1.78      0.30 o 
  -3   2   9     1666.06     1578.85     16.62 o 
  -2   2   9      124.18      108.75      5.98 o 
  -1   2   9      426.42      415.26      6.20 o 
   0   2   9      515.50      461.13     10.43 o 
   1   2   9     2090.44     2143.80     21.79 o 
   2   2   9     1195.32     1200.89     24.86 o 
   3   2   9       36.30       34.89      1.63 o 
   4   2   9      492.73      489.75     10.85 o 
   5   2   9      336.65      339.27      6.09 o 
   6   2   9       12.20       12.16      1.44 o 
  -7   3   9       11.86       12.31      0.98 o 
  -6   3   9     2295.49     2267.01     15.38 o 
  -5   3   9      125.12      117.14      2.67 o 
  -4   3   9       39.53       39.41      1.32 o 
  -3   3   9       90.72       99.47      6.64 o 
  -2   3   9     3520.31     3498.43     35.48 o 
  -1   3   9       57.01       75.57      4.85 o 
   0   3   9      349.99      313.54      7.60 o 
   1   3   9     1288.03     1387.82     17.47 o 
   2   3   9      144.84      143.54      8.79 o 
   3   3   9      411.92      413.23      8.03 o 
   4   3   9     1372.17     1358.86     18.13 o 
   5   3   9      112.49      107.21      3.41 o 
   6   3   9        1.68        2.25      0.71 o 
  -7   4   9       92.33       93.29      5.67 o 
  -6   4   9        7.57        6.23      0.98 o 
  -5   4   9     1338.07     1270.54     12.34 o 
  -4   4   9      215.10      209.85      3.86 o 
  -3   4   9     1526.91     1453.27     26.37 o 
  -2   4   9       71.74       57.39      4.69 o 
  -1   4   9      101.21       97.48      4.02 o 
   0   4   9      525.79      500.55     10.03 o 
   1   4   9     1610.77     1626.83     19.39 o 
   2   4   9      216.67      241.02      8.09 o 
   3   4   9      299.46      303.63      6.99 o 
   4   4   9        0.59        1.65      0.63 o 
   5   4   9      125.04      123.63      4.18 o 
   6   4   9        0.52        2.23      0.63 o 
  -7   5   9       40.97       41.91      2.07 o 
  -6   5   9        0.69        1.04      0.43 o 
  -5   5   9       84.26       74.29      2.57 o 
  -4   5   9      819.14      875.12     17.17 o 
  -3   5   9      696.20      677.22     11.61 o 
  -2   5   9     1054.11     1104.95     21.61 o 
  -1   5   9       88.87       92.00      4.17 o 
   0   5   9     1563.63     1604.71     14.27 o 
   1   5   9       57.09       54.39      3.63 o 
   2   5   9      603.99      575.56     16.34 o 
   3   5   9        2.21        1.80      0.59 o 
   4   5   9       22.11       21.90      2.48 o 
   5   5   9      589.52      578.45     14.86 o 
   6   5   9      234.09      238.51      5.62 o 
  -6   6   9      255.60      256.53     16.93 o 
  -5   6   9      308.97      340.43      7.39 o 
  -4   6   9       98.17      108.44      3.53 o 
  -3   6   9       32.58       38.99      2.03 o 
  -2   6   9      122.67      126.26      7.60 o 
  -1   6   9     2098.90     2020.01     20.27 o 
   0   6   9      291.19      284.89      6.25 o 
   1   6   9      324.58      320.98      9.15 o 
   2   6   9        7.42       10.37      1.40 o 
   3   6   9     1088.16     1097.96     24.41 o 
   4   6   9       33.64       32.13      4.01 o 
   5   6   9        4.56        5.63      1.05 o 
  -6   7   9       64.88       66.76      2.72 o 
  -5   7   9     1173.10     1145.18     22.25 o 
  -4   7   9      753.75      689.15     16.12 o 
  -3   7   9      578.73      607.31     11.57 o 
  -2   7   9      107.53      105.65      3.64 o 
  -1   7   9      202.17      218.03      7.02 o 
   0   7   9       65.24       68.67      3.18 o 
   1   7   9      169.44      175.62      5.45 o 
   2   7   9     1303.15     1318.16     41.66 o 
   3   7   9      521.72      510.94     16.53 o 
   4   7   9       79.73       80.99      4.38 o 
   5   7   9      387.11      361.77     10.67 o 
  -6   8   9       40.24       37.05      3.44 o 
  -5   8   9      107.80      117.21      4.22 o 
  -4   8   9      865.77      760.59     12.20 o 
  -3   8   9     2609.15     2593.70     20.86 o 
  -2   8   9       35.95       34.97      2.18 o 
  -1   8   9      945.46      931.46     10.24 o 
   0   8   9     1043.75     1090.15     13.13 o 
   1   8   9      314.27      315.07      9.39 o 
   2   8   9       35.75       34.05      3.05 o 
   3   8   9        2.53        1.12      1.11 o 
   4   8   9       19.46       18.33      1.93 o 
   5   8   9      156.22      158.04      4.65 o 
  -6   9   9      604.70      575.34      7.77 o 
  -5   9   9       94.98      100.02      3.52 o 
  -4   9   9      113.94      108.30      3.55 o 
  -3   9   9      642.39      582.31      7.46 o 
  -2   9   9      102.87       98.74      3.20 o 
  -1   9   9      318.18      323.63      6.47 o 
   0   9   9     1134.52     1194.39     27.89 o 
   1   9   9       82.37       75.26      4.11 o 
   2   9   9       30.58       24.85      3.33 o 
   3   9   9       17.84       19.59      3.07 o 
   4   9   9      613.99      661.88     11.13 o 
   5   9   9       61.75       60.06      2.08 o 
  -5  10   9      211.95      210.53      6.17 o 
  -4  10   9       23.79       23.29      1.53 o 
  -3  10   9      460.51      486.84      6.56 o 
  -2  10   9     1420.41     1434.90     13.26 o 
  -1  10   9      270.54      273.39     11.24 o 
   0  10   9       89.39       86.77      4.43 o 
   1  10   9       33.09       41.11      3.05 o 
   2  10   9       17.34       26.90      3.43 o 
   3  10   9      354.90      350.43     11.81 o 
   4  10   9       45.17       43.85      2.45 o 
  -4  11   9      551.16      546.37     10.78 o 
  -3  11   9      302.38      299.27      5.41 o 
  -2  11   9       11.60       10.36      1.13 o 
  -1  11   9        1.18        0.80      0.61 o 
   0  11   9      391.72      404.61      9.40 o 
   1  11   9        1.96        2.09      0.81 o 
   2  11   9      381.70      412.22     12.93 o 
   3  11   9       46.14       46.57      3.84 o 
   4  11   9       72.33       75.25      3.55 o 
  -3  12   9       74.44       65.59      4.31 o 
  -2  12   9       18.90       18.62      1.80 o 
  -1  12   9      667.31      663.73     11.31 o 
   0  12   9       49.26       54.10      6.27 o 
   1  12   9       48.67       53.20      4.62 o 
   2  12   9       59.49       49.84      2.54 o 
   3  12   9      397.44      380.17     10.03 o 
  -3  13   9       27.28       27.68      2.39 o 
  -2  13   9      843.93      856.52     10.55 o 
  -1  13   9       12.64       11.20      1.34 o 
   0  13   9      159.13      174.62      4.90 o 
   1  13   9       21.97       18.34      1.59 o 
   2  13   9      281.97      279.32      7.91 o 
  -2  14   9        9.08        9.05      0.89 o 
  -1  14   9       17.25       21.59      1.49 o 
   0  14   9       93.40       70.40      3.72 o 
   1  14   9      564.10      501.27     12.17 o 
  -6   0  10       90.67      103.26      3.35 o 
  -4   0  10     4780.64     4662.22     23.24 o 
  -2   0  10       17.18       12.35      1.88 o 
   0   0  10     1423.32     1561.16     23.61 o 
   2   0  10        0.32        0.71      0.66 o 
   4   0  10      171.07      163.97      8.83 o 
  -7   1  10        3.32        4.40      0.63 o 
  -6   1  10      168.22      171.61      3.26 o 
  -5   1  10     2001.93     1926.37     14.11 o 
  -4   1  10     1853.65     1819.30     20.76 o 
  -3   1  10      987.30      997.13     15.77 o 
  -2   1  10      364.47      317.51      6.67 o 
  -1   1  10      934.64     1009.78     13.72 o 
   0   1  10      213.73      163.10      4.51 o 
   1   1  10      540.05      566.77     11.39 o 
   2   1  10      984.73      944.76     16.11 o 
   3   1  10      305.39      282.48      5.23 o 
   4   1  10      300.49      295.92      6.11 o 
   5   1  10       34.41       38.16      2.19 o 
   6   1  10       17.60       15.29      1.80 o 
  -7   2  10        3.36        4.71      0.69 o 
  -6   2  10      154.97      160.40      3.06 o 
  -5   2  10      222.74      208.44      3.64 o 
  -4   2  10       17.88       16.70      0.96 o 
  -3   2  10        1.91        1.95      0.86 o 
  -2   2  10       12.54       13.14      1.57 o 
  -1   2  10       48.63       35.35      1.95 o 
   0   2  10      461.89      522.74     10.17 o 
   1   2  10      254.51      300.55      8.50 o 
   2   2  10        4.22        4.99      1.73 o 
   3   2  10      127.52      120.14      3.17 o 
   4   2  10        1.79        3.31      0.98 o 
   5   2  10       51.52       54.63      2.32 o 
  -7   3  10       98.70       99.83      3.79 o 
  -6   3  10       85.88       82.16      2.65 o 
  -5   3  10       41.84       37.13      1.50 o 
  -4   3  10        3.52        2.85      0.39 o 
  -3   3  10       68.99       64.10      5.54 o 
  -2   3  10        9.74        9.79      2.00 o 
  -1   3  10     5340.38     5504.11     34.58 o 
   0   3  10       34.13       28.39      2.45 o 
   1   3  10     2599.38     2691.52     25.95 o 
   2   3  10      864.54      866.17     22.52 o 
   3   3  10       17.47       19.18      1.55 o 
   4   3  10       76.87       75.56      4.28 o 
   5   3  10       44.26       49.17      2.19 o 
  -7   4  10       90.02       97.81      3.32 o 
  -6   4  10        0.62        0.31      0.31 o 
  -5   4  10        4.71        3.51      0.47 o 
  -4   4  10       61.70       56.09      1.72 o 
  -3   4  10     1018.03     1014.53     13.96 o 
  -2   4  10      356.63      398.45     12.87 o 
  -1   4  10      132.99      126.18      4.00 o 
   0   4  10       56.41       56.19      3.74 o 
   1   4  10      148.47      141.43      6.07 o 
   2   4  10      137.96      135.26      5.88 o 
   3   4  10       38.78       42.28      3.14 o 
   4   4  10       14.96       18.08      2.10 o 
   5   4  10      353.29      332.03      6.42 o 
  -6   5  10        0.92        0.93      0.35 o 
  -5   5  10       13.63       21.52      1.60 o 
  -4   5  10      201.02      219.02      5.57 o 
  -3   5  10      115.11      127.43      4.26 o 
  -2   5  10      222.89      186.20      9.12 o 
  -1   5  10      485.61      504.19     14.34 o 
   0   5  10      836.17      823.18     11.41 o 
   1   5  10       47.66       51.34      3.76 o 
   2   5  10      160.00      158.78      4.29 o 
   3   5  10      350.09      333.16      8.82 o 
   4   5  10      361.71      335.15      9.50 o 
   5   5  10       33.09       26.14      2.14 o 
  -6   6  10      543.72      563.00     13.92 o 
  -5   6  10       21.05       24.81      2.19 o 
  -4   6  10        1.52        8.05      0.99 o 
  -3   6  10       28.48       27.39      1.75 o 
  -2   6  10      160.30      162.69      5.63 o 
  -1   6  10       51.56       57.12      3.54 o 
   0   6  10        0.41        2.14      0.60 o 
   1   6  10      129.53      123.75      5.60 o 
   2   6  10      158.09      158.11      6.64 o 
   3   6  10        0.82        0.47      0.74 o 
   4   6  10       29.19       28.42      2.69 o 
   5   6  10       17.98       17.07      1.58 o 
  -6   7  10      118.32      115.45      3.07 o 
  -5   7  10       36.84       44.83      4.25 o 
  -4   7  10        2.31        1.44      0.51 o 
  -3   7  10       36.79       48.00      2.25 o 
  -2   7  10      688.94      658.61      9.32 o 
  -1   7  10      227.95      235.61      5.54 o 
   0   7  10      111.77      108.34      3.49 o 
   1   7  10        0.46        0.91      0.58 o 
   2   7  10     1462.30     1472.80     27.49 o 
   3   7  10       56.66       63.27      5.88 o 
   4   7  10      140.98      143.13      5.58 o 
   5   7  10        0.12        1.56      0.80 o 
  -6   8  10       53.13       57.10      2.98 o 
  -5   8  10       17.07       19.14      1.46 o 
  -4   8  10       55.71       59.29      2.73 o 
  -3   8  10      363.74      325.42      5.94 o 
  -2   8  10      228.38      236.52      5.76 o 
  -1   8  10      580.32      600.32     14.85 o 
   0   8  10      389.88      380.26      7.95 o 
   1   8  10        5.71        5.79      1.68 o 
   2   8  10       44.31       42.47      2.96 o 
   3   8  10        0.13        1.98      1.19 o 
   4   8  10       12.60       18.23      1.85 o 
   5   8  10       62.57       59.19      2.21 o 
  -5   9  10       11.75       11.70      1.74 o 
  -4   9  10       39.85       42.52      2.19 o 
  -3   9  10        3.26        3.86      0.65 o 
  -2   9  10        4.43        7.10      0.89 o 
  -1   9  10      591.77      590.86     11.69 o 
   0   9  10      248.91      255.41      7.55 o 
   1   9  10     1302.79     1271.18     21.97 o 
   2   9  10        7.17        5.54      1.70 o 
   3   9  10      104.11      123.32      7.35 o 
   4   9  10       67.10       73.86      3.19 o 
  -5  10  10        2.50        3.00      0.73 o 
  -4  10  10       25.60       30.87      2.03 o 
  -3  10  10      552.32      550.81      7.96 o 
  -2  10  10      441.97      432.77      7.24 o 
  -1  10  10      112.53      118.62      7.36 o 
   0  10  10        6.31        5.32      1.06 o 
   1  10  10      103.89       96.61      4.63 o 
   2  10  10        5.77        3.05      1.28 o 
   3  10  10      200.59      177.46      8.03 o 
   4  10  10      117.02      113.41      5.13 o 
  -4  11  10      141.57      140.44      4.96 o 
  -3  11  10        5.79        6.07      0.91 o 
  -2  11  10        3.03        4.77      1.31 o 
  -1  11  10      192.51      209.14      9.73 o 
   0  11  10        7.62        9.13      1.37 o 
   1  11  10      465.17      505.38     13.73 o 
   2  11  10      279.08      260.20      9.82 o 
   3  11  10       44.97       47.97      3.65 o 
  -3  12  10       11.04       13.24      1.84 o 
  -2  12  10      189.75      176.51      5.23 o 
  -1  12  10      213.79      215.13      8.76 o 
   0  12  10      148.82      160.89      7.21 o 
   1  12  10      263.00      265.12      9.44 o 
   2  12  10        6.93        9.93      1.13 o 
   3  12  10      145.60      139.51      4.66 o 
  -3  13  10        0.50        2.72      0.79 o 
  -2  13  10      315.05      311.40      5.97 o 
  -1  13  10       47.50       49.24      2.57 o 
   0  13  10      235.69      235.10      5.13 o 
   1  13  10        0.59        1.06      0.45 o 
   2  13  10      211.26      204.39      6.16 o 
  -2  14  10       10.77        7.22      1.06 o 
  -1  14  10      238.83      226.09     12.20 o 
   0  14  10        4.75        5.83      1.02 o 
  -5   0  11      671.60      662.28     11.15 o 
  -3   0  11       94.05       97.57      6.59 o 
  -1   0  11     1272.78     1299.54     28.51 o 
   1   0  11     2662.99     2719.47     38.19 o 
   3   0  11       38.58       44.35      5.32 o 
   5   0  11     1358.90     1437.30     23.65 o 
  -7   1  11      174.30      170.91      4.61 o 
  -6   1  11      723.98      717.42      7.07 o 
  -5   1  11       14.19       13.95      0.94 o 
  -4   1  11      333.49      341.67      4.95 o 
  -3   1  11     1876.46     1903.07     37.41 o 
  -2   1  11      615.87      602.56      9.84 o 
  -1   1  11      187.76      144.76      4.17 o 
   0   1  11      161.50      126.34      4.23 o 
   1   1  11        9.13       16.46      2.07 o 
   2   1  11      724.00      687.21     14.39 o 
   3   1  11       67.86       61.59      2.51 o 
   4   1  11      108.64      113.61      4.31 o 
   5   1  11        6.01        6.10      1.19 o 
  -7   2  11      144.97      151.12      4.31 o 
  -6   2  11       42.34       41.02      1.51 o 
  -5   2  11       32.46       34.78      1.37 o 
  -4   2  11       56.30       58.63      1.82 o 
  -3   2  11     1261.23     1301.22     16.68 o 
  -2   2  11      473.92      482.83      9.81 o 
  -1   2  11     2151.32     2227.95     20.62 o 
   0   2  11       52.07       60.15      3.70 o 
   1   2  11     1083.02     1205.68     18.58 o 
   2   2  11       78.24       72.21      3.40 o 
   3   2  11     1876.99     1863.27     31.35 o 
   4   2  11      504.85      535.27     11.34 o 
   5   2  11       82.42       85.70      3.04 o 
  -7   3  11      101.13       98.60      3.32 o 
  -6   3  11       11.51       13.31      1.13 o 
  -5   3  11      260.67      245.37      5.67 o 
  -4   3  11     2971.53     2889.14     16.50 o 
  -3   3  11      167.46      155.90      5.13 o 
  -2   3  11       73.89       69.51      4.02 o 
  -1   3  11      107.20      101.59      4.57 o 
   0   3  11      864.98      873.86     14.35 o 
   1   3  11       24.32       23.72      2.59 o 
   2   3  11       22.26       18.53      2.08 o 
   3   3  11        0.07       -0.25      0.56 o 
   4   3  11       55.37       61.13      3.81 o 
   5   3  11       13.68       12.15      1.18 o 
  -6   4  11       47.98       47.02      1.92 o 
  -5   4  11      211.66      193.09      4.14 o 
  -4   4  11       49.08       47.29      1.93 o 
  -3   4  11      910.38      902.70     13.59 o 
  -2   4  11       49.09       45.23      4.58 o 
  -1   4  11      821.10      823.56     10.74 o 
   0   4  11       34.96       49.77      3.98 o 
   1   4  11        4.93        6.66      1.92 o 
   2   4  11      764.83      737.89     18.76 o 
   3   4  11      651.90      650.68     12.54 o 
   4   4  11      520.36      537.23     11.01 o 
   5   4  11       19.53       18.95      1.41 o 
  -6   5  11      652.58      627.24      7.69 o 
  -5   5  11      439.28      396.35      6.80 o 
  -4   5  11        6.44        3.62      0.69 o 
  -3   5  11       22.59       26.28      2.00 o 
  -2   5  11      643.64      605.81     10.76 o 
  -1   5  11      122.72      104.86      3.98 o 
   0   5  11      711.95      707.57     10.42 o 
   1   5  11      227.88      239.74      6.40 o 
   2   5  11      541.45      567.48     12.71 o 
   3   5  11      145.96      148.47      5.94 o 
   4   5  11      590.97      630.03     17.16 o 
   5   5  11        1.01        0.59      0.44 o 
  -6   6  11       12.93       20.08      1.38 o 
  -5   6  11      480.17      466.71      9.17 o 
  -4   6  11      249.36      237.26      5.26 o 
  -3   6  11       62.55       61.41      3.05 o 
  -2   6  11      304.43      324.40      6.61 o 
  -1   6  11      266.97      275.86      6.66 o 
   0   6  11     2243.08     2354.17     17.25 o 
   1   6  11     3812.78     3871.40     41.70 o 
   2   6  11       24.93       25.46      3.64 o 
   3   6  11        2.83        0.64      1.06 o 
   4   6  11       78.94       77.57      5.75 o 
   5   6  11      257.16      272.85      8.02 o 
  -6   7  11       86.35       90.98      8.84 o 
  -5   7  11       29.92       34.02      2.07 o 
  -4   7  11       53.74       52.92      2.38 o 
  -3   7  11      577.62      579.79      6.98 o 
  -2   7  11      980.06      947.56      9.73 o 
  -1   7  11     4669.88     4645.08     38.93 o 
   0   7  11      228.01      224.90      4.85 o 
   1   7  11      116.74      127.02      4.79 o 
   2   7  11      502.64      512.92     16.64 o 
   3   7  11      236.98      226.52     10.80 o 
   4   7  11      641.84      660.24     15.46 o 
   5   7  11       26.36       28.98      2.19 o 
  -6   8  11       36.67       45.60      2.41 o 
  -5   8  11      126.44      115.94      5.85 o 
  -4   8  11       39.13       37.41      2.66 o 
  -3   8  11      387.32      399.19      6.54 o 
  -2   8  11       69.73       64.51      3.02 o 
  -1   8  11       39.47       35.65      2.88 o 
   1   8  11       94.80      102.54      6.98 o 
   2   8  11        1.54        0.89      0.57 o 
   3   8  11      246.23      271.16     11.20 o 
   4   8  11      297.89      312.97      9.49 o 
  -5   9  11      215.41      225.11      7.07 o 
  -4   9  11      952.25     1010.96     18.62 o 
  -3   9  11       12.61       11.97      1.08 o 
  -2   9  11      316.09      348.33      7.10 o 
  -1   9  11      309.51      325.93      8.65 o 
   0   9  11      522.22      554.51     15.93 o 
   1   9  11       20.25       20.25      2.13 o 
   2   9  11      110.58      121.11      4.71 o 
   3   9  11      125.44      126.22      7.12 o 
   4   9  11      100.02      101.91      8.06 o 
  -5  10  11       74.23       73.54      3.21 o 
  -4  10  11       23.41       19.99      2.23 o 
  -3  10  11      203.45      185.30      5.56 o 
  -2  10  11       20.06       19.62      1.94 o 
  -1  10  11     1113.76     1164.76     15.82 o 
   0  10  11       12.09       16.66      2.70 o 
   1  10  11       22.93       19.44      2.01 o 
   2  10  11      670.26      704.07     16.99 o 
   3  10  11      182.75      183.22      7.66 o 
   4  10  11      172.41      157.48      5.23 o 
  -4  11  11       18.67       17.25      1.63 o 
  -3  11  11      140.86      125.08      3.98 o 
  -2  11  11      341.14      343.54     12.03 o 
  -1  11  11      729.43      791.93     18.26 o 
   0  11  11      105.08      116.46      4.73 o 
   1  11  11        0.04       -0.06      0.53 o 
   2  11  11      586.27      597.50     14.04 o 
   3  11  11       43.99       49.35      3.43 o 
  -3  12  11       76.61       74.47      4.10 o 
  -2  12  11       18.76       21.56      1.75 o 
  -1  12  11       25.67       27.33      3.01 o 
   0  12  11        4.92        5.94      0.98 o 
   1  12  11      834.11      887.02     15.91 o 
   2  12  11       14.81       11.50      1.96 o 
  -3  13  11      673.37      554.74      8.91 o 
  -2  13  11      200.63      198.78      4.41 o 
  -1  13  11       63.73       64.50      2.76 o 
   0  13  11      240.62      246.54      5.07 o 
   1  13  11        3.07        2.68      0.69 o 
  -1  14  11      274.34      271.61      6.17 o 
   0  14  11       15.37       13.99      1.35 o 
  -6   0  12      269.69      270.41      5.03 o 
  -4   0  12       54.10       55.00      2.97 o 
  -2   0  12      162.28      167.87      7.82 o 
   0   0  12     6863.98     7018.90    102.51 o 
   2   0  12        1.73        2.89      0.89 o 
   4   0  12       71.09       81.47      4.44 o 
  -6   1  12       72.53       69.90      2.17 o 
  -5   1  12      357.87      348.07      4.62 o 
  -4   1  12      127.34      133.32      2.57 o 
  -3   1  12     1671.00     1651.19     18.66 o 
  -2   1  12       50.42       65.80      5.09 o 
  -1   1  12      130.99      116.56      5.75 o 
   0   1  12      346.06      377.39      9.78 o 
   1   1  12       22.33       18.36      3.33 o 
   2   1  12      239.73      242.32      5.59 o 
   3   1  12     1454.23     1432.45     15.21 o 
   4   1  12      303.32      297.06      6.83 o 
   5   1  12      139.79      158.36      5.12 o 
  -6   2  12       93.75       92.12      2.61 o 
  -5   2  12      542.37      547.05      6.39 o 
  -4   2  12     1043.63     1015.10     21.99 o 
  -3   2  12       19.09       18.06      1.00 o 
  -2   2  12     2052.75     2072.19     34.11 o 
  -1   2  12     1353.91     1295.05     16.72 o 
   0   2  12      246.90      226.79      7.62 o 
   1   2  12      545.67      518.52     17.07 o 
   2   2  12      420.28      403.84      6.32 o 
   3   2  12      315.82      312.24      8.51 o 
   4   2  12        4.85        4.62      0.93 o 
   5   2  12        4.95        5.90      1.00 o 
  -6   3  12        6.97        7.90      0.85 o 
  -5   3  12     1098.84     1055.69     27.12 o 
  -4   3  12       60.43       58.75      1.93 o 
  -3   3  12        5.56        4.47      0.73 o 
  -2   3  12        0.23        1.72      1.83 o 
  -1   3  12      900.84      909.09     24.95 o 
   0   3  12       32.16       34.37      3.01 o 
   1   3  12     1886.91     1844.36     23.80 o 
   2   3  12       56.09       67.60      3.27 o 
   3   3  12       78.83       81.12      4.35 o 
   4   3  12       88.25       87.06      4.40 o 
   5   3  12      122.78      122.43      8.70 o 
  -6   4  12        6.76        7.40      0.73 o 
  -5   4  12      314.97      320.35      4.53 o 
  -4   4  12      371.02      380.68      6.72 o 
  -3   4  12      787.75      788.70     11.54 o 
  -2   4  12     1256.12     1214.68     16.05 o 
  -1   4  12     1776.98     1705.61     16.63 o 
   0   4  12       84.90       90.22      4.95 o 
   1   4  12     1435.56     1489.12     16.29 o 
   2   4  12     2435.41     2465.57     27.15 o 
   3   4  12        8.64        6.62      1.05 o 
   4   4  12      221.65      227.19      6.88 o 
   5   4  12       65.92       55.52      3.39 o 
  -6   5  12      111.40      109.86      7.95 o 
  -5   5  12       62.04       59.68      2.64 o 
  -4   5  12      175.91      169.09      5.13 o 
  -3   5  12      389.31      408.20     12.66 o 
  -2   5  12      295.67      305.23      7.08 o 
  -1   5  12      557.60      595.44      9.64 o 
   0   5  12        0.15        1.54      0.42 o 
   1   5  12        2.33        0.75      0.44 o 
   2   5  12      121.17      136.83      8.50 o 
   3   5  12       88.85       95.02      4.69 o 
   4   5  12       37.48       42.83      4.27 o 
   5   5  12       89.92       76.85      4.41 o 
  -6   6  12      661.84      624.83     26.57 o 
  -5   6  12       15.68       18.06      1.33 o 
  -4   6  12     1498.71     1580.26     12.48 o 
  -3   6  12      179.03      177.74      6.79 o 
  -2   6  12      104.99      112.87      4.34 o 
  -1   6  12       13.44       12.82      1.40 o 
   0   6  12     1680.96     1693.95     13.83 o 
   1   6  12      788.12      808.02     12.27 o 
   2   6  12       63.51       63.97      5.87 o 
   3   6  12      146.83      158.35      9.26 o 
   4   6  12      242.06      277.18     10.11 o 
   5   6  12       19.36       17.33      1.10 o 
  -6   7  12      124.53      121.29      4.36 o 
  -5   7  12      269.56      259.28     19.49 o 
  -4   7  12      365.95      347.47      7.13 o 
  -3   7  12      214.54      228.90      4.98 o 
  -2   7  12      431.22      412.04      7.70 o 
  -1   7  12       28.19       30.08      2.45 o 
   0   7  12      427.71      452.74      8.18 o 
   1   7  12      117.41      124.27      4.85 o 
   2   7  12       32.42       39.87      4.52 o 
   3   7  12      389.72      400.48     14.13 o 
   4   7  12      294.75      292.05      9.47 o 
  -5   8  12        0.19        0.68      0.56 o 
  -4   8  12        5.11        3.20      1.17 o 
  -3   8  12      387.75      355.01      9.77 o 
  -2   8  12     1833.12     1801.68     20.29 o 
  -1   8  12        0.84        0.50      0.47 o 
   0   8  12      304.29      293.46     16.20 o 
   1   8  12      489.75      494.21     24.40 o 
   2   8  12      455.65      482.15      9.79 o 
   3   8  12       23.81       30.39      3.67 o 
   4   8  12       24.67       25.17      1.83 o 
  -5   9  12      497.86      500.39      9.88 o 
  -4   9  12        5.25       10.72      1.91 o 
  -3   9  12      329.84      277.89      5.24 o 
  -2   9  12        3.62        6.30      0.97 o 
  -1   9  12       13.12       12.88      1.73 o 
   0   9  12       13.58       14.18      1.73 o 
   1   9  12      982.88     1014.13     14.45 o 
   2   9  12        0.97        1.28      0.65 o 
   3   9  12       44.04       37.68      3.70 o 
   4   9  12        0.65        0.54      0.90 o 
  -5  10  12        1.10        1.73      0.48 o 
  -4  10  12       62.13       59.87      3.66 o 
  -3  10  12       29.37       37.77      2.45 o 
  -2  10  12      674.25      712.57     15.90 o 
  -1  10  12     1191.63     1227.31     14.85 o 
   0  10  12      199.60      222.98      6.52 o 
   1  10  12      155.90      162.98      5.51 o 
   2  10  12       42.03       44.91      4.09 o 
   3  10  12      107.61      111.01      5.57 o 
  -4  11  12      263.38      227.30      5.35 o 
  -3  11  12      367.86      373.92      6.66 o 
  -2  11  12      133.99      118.17      3.32 o 
  -1  11  12      292.65      321.41     11.26 o 
   0  11  12       70.73       65.66      3.30 o 
   1  11  12      132.48      138.24      6.87 o 
   2  11  12        4.10        5.84      1.37 o 
   3  11  12      171.28      156.48      5.80 o 
  -3  12  12      110.59      113.44      4.61 o 
  -2  12  12       32.52       35.42      2.08 o 
  -1  12  12        4.63        5.23      0.95 o 
   0  12  12      219.03      209.52      7.27 o 
   1  12  12      208.36      199.29      6.81 o 
   2  12  12       11.04       10.92      1.49 o 
  -2  13  12       44.65       39.67      2.62 o 
  -1  13  12      588.76      598.65      7.60 o 
   0  13  12      123.70      127.14      8.17 o 
   1  13  12       75.58       70.76      3.03 o 
  -5   0  13      315.29      319.90      8.18 o 
  -3   0  13      436.55      442.52     10.85 o 
  -1   0  13      200.73      185.08      6.56 o 
   1   0  13       16.98       16.02      1.90 o 
   3   0  13      801.92      811.81     14.02 o 
   5   0  13      226.23      238.45      8.11 o 
  -6   1  13       27.11       27.13      1.49 o 
  -5   1  13      102.78      100.09      2.68 o 
  -4   1  13      891.13      902.06      7.60 o 
  -3   1  13      847.83      847.54     15.70 o 
  -2   1  13      263.01      259.79     22.32 o 
  -1   1  13       36.16       35.73      2.02 o 
   0   1  13      119.57      123.47      4.84 o 
   1   1  13      655.34      668.43     16.03 o 
   2   1  13       17.14       14.03      1.39 o 
   3   1  13       82.34       78.54      3.59 o 
   4   1  13      566.10      580.92      9.14 o 
   5   1  13        4.91        6.18      0.95 o 
  -6   2  13       32.31       29.16      3.55 o 
  -5   2  13      570.05      574.69      6.04 o 
  -4   2  13     2368.46     2303.76     16.84 o 
  -3   2  13      734.19      746.11     10.28 o 
  -2   2  13       46.46       49.48      2.83 o 
  -1   2  13      562.29      556.32     11.57 o 
   0   2  13       68.31       75.16      4.62 o 
   1   2  13      200.48      196.88      4.93 o 
   2   2  13      277.73      271.11      5.26 o 
   3   2  13      303.13      310.99      8.43 o 
   4   2  13        0.71        1.74      0.57 o 
   5   2  13       61.27       68.05      4.20 o 
  -6   3  13       89.13       85.49      3.19 o 
  -5   3  13       77.73       73.41      2.38 o 
  -4   3  13        1.07        1.44      0.35 o 
  -3   3  13      650.31      619.98     10.31 o 
  -2   3  13       14.81       11.33      1.40 o 
  -1   3  13        4.96        4.71      0.88 o 
   0   3  13      471.37      476.27     11.72 o 
   1   3  13      393.45      398.89      8.65 o 
   2   3  13      672.14      685.62     19.79 o 
   3   3  13       18.26       20.46      2.14 o 
   4   3  13       64.11       67.97      3.03 o 
   5   3  13       32.37       30.60      2.66 o 
  -6   4  13      104.09      111.18      4.17 o 
  -5   4  13        0.25        1.02      0.37 o 
  -4   4  13      276.34      313.86      6.02 o 
  -3   4  13      284.19      264.86      5.82 o 
  -2   4  13     2737.29     2824.18     26.62 o 
  -1   4  13      208.48      223.25      6.56 o 
   0   4  13       12.66       12.11      1.40 o 
   1   4  13       22.91       21.43      2.05 o 
   2   4  13        0.35       -0.28      0.78 o 
   3   4  13       11.28       11.88      1.64 o 
   4   4  13       91.65       94.36      6.23 o 
   5   4  13      129.68      127.30      4.95 o 
  -6   5  13        0.86        1.72      0.55 o 
  -5   5  13        1.30        3.27      0.59 o 
  -4   5  13       12.04        7.35      0.89 o 
  -3   5  13       71.72       78.17      4.68 o 
  -2   5  13       39.97       39.86      2.62 o 
  -1   5  13      200.28      228.13      7.20 o 
   0   5  13        9.00       10.51      1.31 o 
   1   5  13       19.57       16.75      2.90 o 
   2   5  13        1.96        1.80      1.05 o 
   3   5  13       43.93       52.12      3.72 o 
   4   5  13      410.13      420.18     12.41 o 
   5   5  13       83.30       69.04      3.15 o 
  -6   6  13        0.23        1.05      0.30 o 
  -5   6  13      309.11      329.31      7.28 o 
  -4   6  13       45.38       48.57      2.85 o 
  -3   6  13      234.34      240.99     11.72 o 
  -2   6  13      173.90      186.45      9.55 o 
  -1   6  13       69.01       73.34      4.01 o 
   0   6  13      246.80      269.22      6.34 o 
   1   6  13        0.34        6.74      1.78 o 
   2   6  13        0.60        0.60      0.86 o 
   3   6  13      181.48      209.68      7.12 o 
   4   6  13       88.68       81.86      5.06 o 
  -5   7  13       61.10       64.95      4.49 o 
  -4   7  13        1.78        1.62      0.56 o 
  -3   7  13        9.93        7.23      0.89 o 
  -2   7  13      168.53      177.32      5.10 o 
  -1   7  13      439.07      442.05      9.70 o 
   0   7  13      583.29      612.37     17.10 o 
   1   7  13       34.35       35.57      2.59 o 
   2   7  13       67.20       65.30      5.77 o 
   3   7  13      825.73      842.41     13.50 o 
   4   7  13       73.63       66.01      4.06 o 
  -5   8  13       32.00       39.25      3.05 o 
  -4   8  13      197.26      228.05      9.19 o 
  -3   8  13       57.09       49.05      2.63 o 
  -2   8  13       56.50       45.48      4.24 o 
  -1   8  13       63.61       64.92      2.98 o 
   0   8  13        8.56       10.09      1.31 o 
   1   8  13       65.84       64.24      3.35 o 
   2   8  13        4.21        3.62      0.67 o 
   3   8  13       14.87       14.97      2.08 o 
   4   8  13      132.97      122.54     11.41 o 
  -5   9  13      118.73      105.86      4.14 o 
  -4   9  13        0.34        0.32      0.73 o 
  -3   9  13        0.24        0.83      0.36 o 
  -2   9  13      205.03      196.57      5.18 o 
  -1   9  13       64.37       67.95      3.84 o 
   0   9  13        3.73        7.41      2.66 o 
   1   9  13       62.22       60.07      3.41 o 
   2   9  13      345.96      347.42      7.26 o 
   3   9  13        5.46        2.78      0.74 o 
  -4  10  13       50.48       46.51      2.99 o 
  -3  10  13        6.23        8.51      1.12 o 
  -2  10  13      904.19      959.05     31.58 o 
  -1  10  13      105.87      117.41      4.43 o 
   0  10  13        0.39        0.98      0.55 o 
   1  10  13        7.31        4.12      1.48 o 
   2  10  13        7.86        9.36      1.77 o 
   3  10  13        1.26        0.31      0.33 o 
  -3  11  13        2.47        2.26      0.49 o 
  -2  11  13       36.49       33.66      1.67 o 
  -1  11  13       43.13       36.47      3.56 o 
   0  11  13       84.20       91.44      5.60 o 
   1  11  13      311.14      326.45      6.59 o 
   2  11  13        0.44        1.08      0.63 o 
  -3  12  13        2.69        1.96      0.58 o 
  -2  12  13        1.43        1.32      0.67 o 
  -1  12  13       62.74       68.26      2.92 o 
   0  12  13       90.21       85.16      4.30 o 
   1  12  13        8.63        8.88      1.24 o 
   2  12  13       80.46       43.36      2.33 o 
  -2  13  13        6.91        7.17      0.96 o 
  -1  13  13        2.84        3.39      0.52 o 
   0  13  13        5.50        6.71      1.01 o 
  -6   0  14       37.99       44.06      3.60 o 
  -4   0  14      886.33      875.99     41.82 o 
  -2   0  14     2028.93     2090.12     30.33 o 
   0   0  14       32.25       40.97      3.04 o 
   2   0  14     3386.49     3487.10     40.54 o 
   4   0  14       40.92       42.59      3.92 o 
  -6   1  14      143.53      134.14     10.93 o 
  -5   1  14      654.60      656.95      9.24 o 
  -4   1  14      780.02      788.62      9.40 o 
  -3   1  14      596.13      605.88      9.30 o 
  -2   1  14      661.49      656.26     13.67 o 
  -1   1  14      578.03      563.89      7.83 o 
   0   1  14      203.78      210.16      4.42 o 
   1   1  14       22.69       19.63      1.55 o 
   2   1  14      232.55      223.57      5.72 o 
   3   1  14      328.17      324.82      8.58 o 
   4   1  14        3.18        3.83      0.83 o 
   5   1  14      118.68      125.41      4.95 o 
  -6   2  14      447.05      398.92     25.55 o 
  -5   2  14       31.19       35.95      2.05 o 
  -4   2  14       15.81       15.02      1.18 o 
  -3   2  14      399.80      410.99      6.43 o 
  -2   2  14       90.81       93.92      3.28 o 
  -1   2  14      110.11       93.29      4.17 o 
   0   2  14     1773.03     1894.74     24.30 o 
   1   2  14        6.91        9.47      1.16 o 
   2   2  14        4.96        5.29      1.04 o 
   3   2  14       58.29       56.01      3.50 o 
   4   2  14      605.84      629.10      8.75 o 
   5   2  14       53.03       55.78      3.20 o 
  -6   3  14      106.59      110.18      3.76 o 
  -5   3  14       30.03       27.51      1.56 o 
  -4   3  14      204.00      192.41      5.23 o 
  -3   3  14      686.40      661.63     10.67 o 
  -2   3  14       13.85       12.49      1.53 o 
  -1   3  14       86.23       98.68      4.88 o 
   0   3  14      104.94       92.61      4.00 o 
   1   3  14     2448.73     2475.92     29.97 o 
   2   3  14      354.87      378.08     13.72 o 
   3   3  14      124.55      121.63      5.08 o 
   4   3  14      134.94      142.15      4.04 o 
   5   3  14       13.95       13.48      1.48 o 
  -6   4  14      193.33      182.33     10.83 o 
  -5   4  14        4.01        2.37      0.57 o 
  -4   4  14      318.14      315.85      5.87 o 
  -3   4  14      398.60      385.97     10.66 o 
  -2   4  14     1449.03     1484.23     19.71 o 
  -1   4  14       41.47       42.09      2.64 o 
   0   4  14     1111.20     1124.75     13.93 o 
   1   4  14       11.83       18.85      3.07 o 
   2   4  14      120.24      125.62      8.51 o 
   3   4  14      427.75      448.22      9.40 o 
   4   4  14      442.09      446.89      8.68 o 
  -6   5  14      105.11      105.68      3.09 o 
  -5   5  14      263.30      291.43      5.96 o 
  -4   5  14      116.46      116.47      3.37 o 
  -3   5  14       51.37       60.65      4.11 o 
  -2   5  14      638.17      649.47     35.56 o 
  -1   5  14     1047.25     1040.85     23.63 o 
   0   5  14       28.82       35.03      2.74 o 
   1   5  14      495.16      507.60     15.56 o 
   2   5  14        0.26        0.04      0.85 o 
   3   5  14      303.24      328.58     12.02 o 
   4   5  14        9.04        9.80      1.28 o 
  -5   6  14       17.69       23.82      1.79 o 
  -4   6  14     1023.12     1068.80     17.41 o 
  -3   6  14      147.00      134.66      5.88 o 
  -2   6  14      426.88      428.79     10.95 o 
  -1   6  14      454.09      459.74     10.11 o 
   0   6  14      642.05      614.03     11.20 o 
   1   6  14      313.69      331.93     10.75 o 
   2   6  14      914.70      931.66     22.01 o 
   3   6  14        0.22        0.97      0.65 o 
   4   6  14        2.62        2.05      0.55 o 
  -5   7  14      265.51      286.08      8.73 o 
  -4   7  14       12.53       10.17      1.50 o 
  -3   7  14      205.71      206.16      4.60 o 
  -2   7  14     1330.77     1322.40     17.19 o 
  -1   7  14      545.76      552.97     10.82 o 
   0   7  14     1718.85     1750.01     34.73 o 
   1   7  14       18.88       22.36      2.10 o 
   2   7  14       33.76       33.19      2.49 o 
   3   7  14      351.36      362.50     16.46 o 
   4   7  14       69.19       64.78      2.44 o 
  -5   8  14        0.71        2.38      0.78 o 
  -4   8  14      202.06      207.51      8.30 o 
  -3   8  14        1.49        1.94      1.31 o 
  -2   8  14      100.41       90.42      3.43 o 
  -1   8  14       17.30       15.89      1.47 o 
   0   8  14     3165.57     3030.07     30.12 o 
   1   8  14      580.29      581.01      8.30 o 
   2   8  14      155.61      164.26      5.11 o 
   3   8  14       43.81       42.54      3.47 o 
  -5   9  14       16.60       19.79      1.55 o 
  -4   9  14       68.47       73.54      4.34 o 
  -3   9  14      633.45      669.24     10.41 o 
  -2   9  14        0.93        1.10      0.37 o 
  -1   9  14      113.47      120.70      4.92 o 
   0   9  14      205.12      204.60      9.08 o 
   1   9  14      294.73      301.55      7.19 o 
   2   9  14      130.14      138.09      6.85 o 
   3   9  14      153.78      156.08      5.71 o 
  -4  10  14      160.81      150.48      4.81 o 
  -3  10  14       91.31      103.99      3.55 o 
  -2  10  14       76.26       79.00      3.46 o 
  -1  10  14        8.78       10.37      1.95 o 
   0  10  14      151.06      150.04      7.31 o 
   1  10  14      190.96      206.51      5.41 o 
   2  10  14      159.10      161.34      6.54 o 
   3  10  14      430.55      363.41      6.74 o 
  -3  11  14        0.18       -0.13      0.19 o 
  -2  11  14       26.43       26.04      1.61 o 
  -1  11  14      611.23      669.04     14.37 o 
   0  11  14      360.17      388.78     10.71 o 
   1  11  14       13.14       13.13      1.65 o 
   2  11  14        0.52        0.50      0.44 o 
  -2  12  14      442.70      435.54      8.65 o 
  -1  12  14       73.79       84.77      3.83 o 
   0  12  14        4.65        6.51      1.06 o 
   1  12  14        9.93        7.29      1.03 o 
  -5   0  15        2.60        3.45      0.80 o 
  -3   0  15      350.07      344.09     18.52 o 
  -1   0  15        0.94        2.01      0.65 o 
   1   0  15     1691.58     1676.25     25.85 o 
   3   0  15      802.30      817.52     13.24 o 
  -6   1  15      717.46      623.85     12.47 o 
  -5   1  15      344.04      342.01      9.30 o 
  -4   1  15      399.06      393.03      8.37 o 
  -3   1  15      345.03      345.41      7.72 o 
  -2   1  15     1655.82     1602.60     75.24 o 
  -1   1  15        0.32       -0.11      0.39 o 
   0   1  15      186.66      194.69      4.79 o 
   1   1  15       14.93       14.07      1.93 o 
   2   1  15       31.16       31.30      2.12 o 
   3   1  15       29.04       34.30      2.16 o 
   4   1  15      741.29      770.21     10.58 o 
  -6   2  15        9.46        6.85      1.36 o 
  -5   2  15      146.69      150.69      4.45 o 
  -4   2  15      191.41      192.17      4.79 o 
  -3   2  15        6.06        8.37      0.85 o 
  -2   2  15      353.59      346.48      7.40 o 
  -1   2  15      544.83      526.41     11.18 o 
   0   2  15      463.43      490.36      8.30 o 
   1   2  15      498.80      520.52     14.78 o 
   2   2  15      268.01      249.13     10.98 o 
   3   2  15      844.46      875.34     13.33 o 
   4   2  15       42.97       46.32      2.54 o 
  -6   3  15      349.89      356.31      8.70 o 
  -5   3  15        7.25        7.11      0.82 o 
  -4   3  15      837.36      837.72     23.09 o 
  -3   3  15      837.77      821.15     10.37 o 
  -2   3  15       13.77       22.34      2.45 o 
  -1   3  15       55.73       53.34      3.60 o 
   0   3  15        7.98        8.96      1.50 o 
   1   3  15      149.51      160.35      8.33 o 
   2   3  15      757.40      781.47     19.34 o 
   3   3  15       34.30       38.75      2.67 o 
   4   3  15      147.62      149.99      4.72 o 
  -5   4  15      154.33      149.77      4.29 o 
  -4   4  15       53.19       52.81      2.29 o 
  -3   4  15      684.19      694.42     14.15 o 
  -2   4  15      896.41      897.15     42.83 o 
  -1   4  15      545.80      558.90     11.59 o 
   0   4  15      487.52      500.78     10.58 o 
   1   4  15        0.53        1.87      0.99 o 
   2   4  15        7.66        3.25      1.45 o 
   3   4  15      278.98      277.23     10.81 o 
   4   4  15       70.46       69.90      3.05 o 
  -5   5  15      383.81      385.11      6.11 o 
  -4   5  15      144.98      154.10      5.05 o 
  -3   5  15        7.12        8.42      1.59 o 
  -2   5  15        3.10        3.06      0.96 o 
  -1   5  15       49.56       46.40      3.31 o 
   0   5  15      299.69      324.58      8.42 o 
   1   5  15       54.64       56.11      3.42 o 
   2   5  15       53.26       52.92      4.91 o 
   3   5  15      396.26      380.92     12.10 o 
   4   5  15       53.80       53.62      1.92 o 
  -5   6  15       31.30       38.66      3.30 o 
  -4   6  15       62.70       63.24      2.98 o 
  -3   6  15     1121.14     1109.42     54.88 o 
  -2   6  15       31.25       31.10      2.79 o 
  -1   6  15      833.94      816.64     13.59 o 
   0   6  15      103.42      108.65      4.72 o 
   1   6  15     1253.95     1290.70     18.27 o 
   2   6  15       11.27       10.06      1.20 o 
   3   6  15       84.20       87.63      3.57 o 
   4   6  15        0.00        0.37      0.18 o 
  -5   7  15      246.91      264.41      7.51 o 
  -4   7  15      159.34      180.07      5.89 o 
  -3   7  15       32.61       33.97      2.19 o 
  -2   7  15      366.68      363.03      7.16 o 
  -1   7  15      104.89      104.79      4.68 o 
   0   7  15       45.11       53.62      4.27 o 
   1   7  15        4.87        5.92      1.11 o 
   2   7  15        2.96        2.14      0.56 o 
   3   7  15      173.62      172.96      6.81 o 
  -5   8  15      777.68      806.02     10.91 o 
  -4   8  15        6.25        4.61      1.25 o 
  -3   8  15        6.47        5.87      1.13 o 
  -2   8  15      498.61      499.79     12.37 o 
  -1   8  15      458.54      447.99      7.51 o 
   0   8  15       60.05       61.95      4.24 o 
   1   8  15        6.53        8.01      0.94 o 
   2   8  15       75.13       92.88      3.56 o 
   3   8  15       66.68       70.97      3.93 o 
  -4   9  15      793.05      774.24     12.60 o 
  -3   9  15       57.59       65.53      3.02 o 
  -2   9  15       31.39       27.90      1.79 o 
  -1   9  15      151.01      156.04      7.54 o 
   0   9  15       35.14       37.32      3.72 o 
   1   9  15       11.25       14.93      1.53 o 
   2   9  15      601.09      605.33     12.54 o 
   3   9  15       16.09       13.52      1.40 o 
  -3  10  15        6.41        8.56      1.33 o 
  -2  10  15       99.86      106.59      3.69 o 
  -1  10  15      253.97      261.81      8.02 o 
   0  10  15      392.37      426.14     11.40 o 
   1  10  15      241.58      231.42     14.81 o 
   2  10  15        2.08        0.80      0.52 o 
  -2  11  15      357.46      352.77      8.65 o 
  -1  11  15      130.07      146.51      6.12 o 
   0  11  15      304.53      304.22      8.60 o 
  -1  12  15        0.90        1.03      0.57 o 
   0  12  15       28.14       34.72      2.20 o 
  -4   0  16        1.93        2.52      1.33 o 
  -2   0  16      870.80      872.77     20.52 o 
   0   0  16       10.25       13.10      2.37 o 
   2   0  16        0.17        0.55      0.46 o 
   4   0  16       22.86       19.89      4.82 o 
  -5   1  16       71.60       70.68      3.80 o 
  -4   1  16        8.50       10.17      1.34 o 
  -3   1  16        7.51        7.75      1.01 o 
  -2   1  16      340.44      351.19      7.62 o 
  -1   1  16       71.84       83.18      4.18 o 
   0   1  16      740.86      723.50     20.57 o 
   1   1  16      170.51      177.50      4.71 o 
   2   1  16       23.82       24.09      2.17 o 
   3   1  16       11.68        9.47      1.06 o 
   4   1  16        3.95        3.46      0.51 o 
  -6   2  16      179.80      188.35      5.87 o 
  -5   2  16      101.86       97.39      3.91 o 
  -4   2  16       58.88       61.00      2.68 o 
  -3   2  16     1231.50     1234.89     19.23 o 
  -2   2  16       26.76       20.63      1.84 o 
  -1   2  16      204.77      199.33      6.34 o 
   0   2  16      201.84      207.70      6.19 o 
   1   2  16        2.71        4.71      1.06 o 
   2   2  16      429.70      418.59     13.66 o 
   3   2  16       70.07       69.26      2.78 o 
   4   2  16      130.71      118.47      3.44 o 
  -5   3  16       23.72       20.04      1.60 o 
  -4   3  16       46.36       46.21      2.26 o 
  -3   3  16      222.76      248.62      8.42 o 
  -2   3  16     1051.86     1007.98     38.78 o 
  -1   3  16      857.72      912.70     15.05 o 
   0   3  16       64.51       63.89      5.20 o 
   1   3  16      532.16      538.14     10.42 o 
   2   3  16        5.06        9.04      2.01 o 
   3   3  16      641.47      672.18      8.30 o 
   4   3  16       63.17       60.99      2.85 o 
  -5   4  16      110.47      108.78      5.80 o 
  -4   4  16      147.88      162.20      5.11 o 
  -3   4  16       28.75       22.82      2.49 o 
  -2   4  16      117.09      109.77      5.34 o 
  -1   4  16      313.24      327.67     12.12 o 
   0   4  16      280.39      272.84      7.90 o 
   1   4  16       11.02       10.37      1.21 o 
   2   4  16       82.64       86.28      6.03 o 
   3   4  16       12.71       13.60      2.22 o 
   4   4  16       14.67       11.72      0.99 o 
  -5   5  16        0.16        0.12      0.56 o 
  -4   5  16       49.83       54.33      2.91 o 
  -3   5  16      195.57      210.12      7.19 o 
  -2   5  16      221.55      224.94     12.68 o 
  -1   5  16      662.80      674.52     12.57 o 
   0   5  16      228.61      243.12      7.22 o 
   1   5  16      342.84      369.07      8.38 o 
   2   5  16      171.95      180.47      5.66 o 
   3   5  16        5.78        6.17      0.97 o 
   4   5  16       48.68       34.37      6.46 o 
  -5   6  16        0.01        0.66      0.37 o 
  -4   6  16      139.40      147.13      4.19 o 
  -3   6  16        5.59        7.83      1.13 o 
  -2   6  16      107.73      112.35      5.08 o 
  -1   6  16        3.62        5.18      1.13 o 
   0   6  16       41.56       38.52      2.76 o 
   1   6  16      302.73      289.10      9.87 o 
   2   6  16        0.05        1.19      0.52 o 
   3   6  16        0.14        0.43      0.37 o 
  -5   7  16        4.33        2.88      0.69 o 
  -4   7  16      139.47      138.19      6.56 o 
  -3   7  16       22.77       28.53      1.91 o 
  -2   7  16       39.25       41.25      2.33 o 
  -1   7  16       86.84       98.23      4.41 o 
   0   7  16       89.06       86.41      5.31 o 
   1   7  16      130.52      125.74      6.06 o 
   2   7  16      524.17      533.01      6.78 o 
   3   7  16        6.16        4.24      0.98 o 
  -4   8  16       83.98       92.99      4.73 o 
  -3   8  16      157.17      167.95     10.53 o 
  -2   8  16        2.95        2.61      0.71 o 
  -1   8  16        0.01        1.41      0.67 o 
   0   8  16        4.41        4.48      0.92 o 
   1   8  16       84.91       92.03      5.38 o 
   2   8  16        1.21        0.72      0.47 o 
   3   8  16        2.90        1.22      0.47 o 
  -4   9  16       14.78        8.15      1.16 o 
  -3   9  16        7.57       10.58      1.61 o 
  -2   9  16        0.45        0.68      0.37 o 
  -1   9  16      197.34      202.93      8.09 o 
   0   9  16       78.24       79.87      5.02 o 
   1   9  16        7.67        9.23      1.55 o 
   2   9  16      221.14      202.22      6.06 o 
  -3  10  16       17.36       18.77      1.70 o 
  -2  10  16       38.76       36.00      1.61 o 
  -1  10  16      304.85      320.31      5.95 o 
   0  10  16        9.76       11.24      1.70 o 
   1  10  16       47.98       33.48      6.94 o 
  -2  11  16        4.26        4.06      0.82 o 
  -1  11  16       85.14       84.15      2.74 o 
   0  11  16      466.41      420.62      8.03 o 
  -5   0  17      139.86      130.14      6.18 o 
  -3   0  17      348.73      350.50     18.77 o 
  -1   0  17      689.93      727.33     17.83 o 
   1   0  17      128.03      125.64      6.77 o 
   3   0  17     1084.72     1105.59     11.54 o 
  -5   1  17       90.99       89.75      3.56 o 
  -4   1  17      666.35      678.89     12.01 o 
  -3   1  17      280.86      295.55      6.09 o 
  -2   1  17      226.96      234.57      6.21 o 
  -1   1  17      146.65      147.93      5.63 o 
   0   1  17      495.98      489.60      9.73 o 
   1   1  17        9.45        9.03      1.34 o 
   2   1  17      101.91      107.47      3.87 o 
   3   1  17      318.65      309.33      4.20 o 
   4   1  17       94.78       65.01      2.93 o 
  -5   2  17      408.23      396.63      6.93 o 
  -4   2  17       95.68       96.89      3.62 o 
  -3   2  17      607.77      608.29      8.51 o 
  -2   2  17        0.17        1.08      0.60 o 
  -1   2  17      822.23      806.90     12.74 o 
   0   2  17       64.28       58.47      3.28 o 
   1   2  17      660.60      683.12     11.31 o 
   2   2  17      181.21      198.39      5.94 o 
   3   2  17        7.26       10.52      1.02 o 
   4   2  17        1.39        1.80      0.51 o 
  -5   3  17       33.43       30.10      2.99 o 
  -4   3  17        0.09        0.92      0.55 o 
  -3   3  17       42.59       49.24      6.12 o 
  -2   3  17      361.39      360.69      9.68 o 
  -1   3  17        0.50        0.49      0.63 o 
   0   3  17       30.70       34.44      3.29 o 
   1   3  17        2.24        1.08      0.47 o 
   2   3  17     1072.23     1109.92     14.58 o 
   3   3  17       29.14       30.65      1.67 o 
  -5   4  17      300.82      291.41      8.35 o 
  -4   4  17       34.99       32.81      2.12 o 
  -3   4  17      304.38      331.89      9.03 o 
  -2   4  17       10.91        7.01      1.36 o 
  -1   4  17      188.23      193.96      6.77 o 
   0   4  17      227.38      240.48      7.25 o 
   1   4  17       67.79       76.21      3.72 o 
   2   4  17      142.87      153.81      5.07 o 
   3   4  17        2.26        1.95      0.45 o 
  -5   5  17       62.91       61.10      3.27 o 
  -4   5  17      557.21      584.98      9.77 o 
  -3   5  17      852.33      817.16     23.70 o 
  -2   5  17       18.23       22.55      2.75 o 
  -1   5  17      298.18      296.08      8.13 o 
   0   5  17     1035.03     1064.49     29.64 o 
   1   5  17      206.59      207.09      5.92 o 
   2   5  17      414.32      431.76     11.73 o 
   3   5  17       19.09       21.45      1.24 o 
  -4   6  17       73.47       75.59      3.24 o 
  -3   6  17      944.03      892.78     20.26 o 
  -2   6  17      163.73      165.35      5.91 o 
  -1   6  17     1164.07     1167.79     15.47 o 
   0   6  17       11.42       11.63      1.47 o 
   1   6  17       34.81       32.59      2.27 o 
   2   6  17      112.97      117.89      3.94 o 
   3   6  17      377.26      324.87      8.46 o 
  -4   7  17       79.65       90.21      4.75 o 
  -3   7  17      260.19      292.89      7.47 o 
  -2   7  17      346.92      363.60      6.45 o 
  -1   7  17      450.69      433.26     19.92 o 
   0   7  17       96.38       94.33      5.27 o 
   1   7  17        5.65        6.17      0.92 o 
   2   7  17      144.42      133.55      2.91 o 
  -4   8  17        8.48        3.73      0.80 o 
  -3   8  17      188.21      195.70      7.38 o 
  -2   8  17        5.46        4.08      0.68 o 
  -1   8  17       27.58       31.22      3.27 o 
   0   8  17        0.67        0.71      0.86 o 
   1   8  17      724.42      694.29     51.12 o 
   2   8  17      161.72      143.37      4.94 o 
  -3   9  17       99.87       99.56      4.31 o 
  -2   9  17      409.71      414.23     15.11 o 
  -1   9  17       22.53       23.26      2.52 o 
   0   9  17       80.26       85.19      4.68 o 
   1   9  17       38.83       31.59      5.95 o 
  -2  10  17       61.67       64.90      2.43 o 
  -1  10  17       44.32       39.90      3.39 o 
   0  10  17       43.06       39.89      2.80 o 
  -4   0  18       41.75       48.74      4.26 o 
  -2   0  18      130.73      144.94      5.92 o 
   0   0  18       68.56       85.01      5.62 o 
   2   0  18     1247.59     1316.71     18.58 o 
  -5   1  18      707.30      681.46      8.41 o 
  -4   1  18       17.92       25.37      2.15 o 
  -3   1  18      219.49      220.34      5.00 o 
  -2   1  18      159.96      146.16      4.80 o 
  -1   1  18      609.64      610.61     11.21 o 
   0   1  18        0.14       -0.02      0.45 o 
   1   1  18      178.16      172.16      5.27 o 
   2   1  18      160.25      169.62      4.66 o 
   3   1  18        5.28        4.50      0.67 o 
  -5   2  18        9.40        8.87      1.05 o 
  -4   2  18      257.71      271.57      7.69 o 
  -3   2  18      170.89      177.17      5.02 o 
  -2   2  18       56.15       56.01      2.85 o 
  -1   2  18      601.27      581.02      8.98 o 
   0   2  18      201.58      225.79      9.41 o 
   1   2  18      234.27      259.04      9.48 o 
   2   2  18        1.46        2.19      0.73 o 
   3   2  18       11.76       10.14      0.96 o 
  -5   3  18       29.00       29.36      2.48 o 
  -4   3  18        0.02       -0.10      0.67 o 
  -3   3  18     1030.62     1057.49     15.57 o 
  -2   3  18        4.43        3.46      0.95 o 
  -1   3  18      203.30      203.12      6.91 o 
   0   3  18        1.56        0.95      0.77 o 
   1   3  18      134.86      140.26      5.06 o 
   2   3  18       85.36       87.72      3.13 o 
   3   3  18       29.12       30.79      1.62 o 
  -5   4  18       61.55       55.11      3.05 o 
  -4   4  18      106.07      115.70      4.25 o 
  -3   4  18      155.31      163.97      6.06 o 
  -2   4  18      453.77      429.67     24.06 o 
  -1   4  18      364.51      389.76      9.34 o 
   0   4  18      683.45      678.33     15.02 o 
   1   4  18      329.59      340.11      7.35 o 
   2   4  18       79.95       74.90      3.20 o 
   3   4  18      120.33      102.91      3.84 o 
  -4   5  18       23.59       22.81      1.77 o 
  -3   5  18        3.38        5.88      0.90 o 
  -2   5  18       31.24       32.94      2.66 o 
  -1   5  18        8.90        7.88      1.35 o 
   0   5  18        1.08        1.18      0.77 o 
   1   5  18       97.78       98.89      3.70 o 
   2   5  18       31.57       33.76      2.02 o 
   3   5  18        2.19        1.61      0.48 o 
  -4   6  18       35.74       45.71      2.19 o 
  -3   6  18       19.58       18.56      1.44 o 
  -2   6  18      594.12      611.99      8.48 o 
  -1   6  18        1.40        0.33      0.63 o 
   0   6  18       16.50       16.35      2.30 o 
   1   6  18        3.56        4.25      0.76 o 
   2   6  18      351.99      324.73      5.61 o 
  -4   7  18       64.35       70.63      3.58 o 
  -3   7  18      204.33      211.05      7.83 o 
  -2   7  18       28.99       29.86      1.69 o 
  -1   7  18       18.47       18.41      1.40 o 
   0   7  18        5.93        6.26      1.33 o 
   1   7  18      123.56      118.76      4.74 o 
   2   7  18       57.44       47.46      2.61 o 
  -3   8  18       30.03       29.52      2.51 o 
  -2   8  18        4.67        4.60      0.77 o 
  -1   8  18      602.54      636.61     13.08 o 
   0   8  18      723.50      760.93     13.92 o 
   1   8  18        2.28        1.91      0.61 o 
  -3   9  18      472.65      435.33      7.38 o 
  -2   9  18        2.43        4.48      0.88 o 
  -1   9  18      425.02      426.52      7.82 o 
   0   9  18       36.83       31.30      4.14 o 
  -1  10  18      285.35      278.65      6.21 o 
  -5   0  19      304.15      261.87      6.07 o 
  -3   0  19      233.94      242.35      6.90 o 
  -1   0  19      104.96       96.95      6.06 o 
   1   0  19      285.70      301.52      9.23 o 
  -5   1  19        1.17        1.11      0.48 o 
  -4   1  19       15.73       17.45      1.56 o 
  -3   1  19       22.14       26.32      1.60 o 
  -2   1  19      236.19      246.41      5.14 o 
  -1   1  19     1078.32     1044.26     11.78 o 
   0   1  19      136.87      128.41      4.60 o 
   1   1  19      159.65      166.18      4.78 o 
   2   1  19       97.68      102.29      4.80 o 
  -5   2  19       80.15       81.08      3.57 o 
  -4   2  19      127.78      123.05     12.57 o 
  -3   2  19      208.88      200.53      4.80 o 
  -2   2  19      396.83      382.84      6.14 o 
  -1   2  19        5.84        4.94      1.33 o 
   0   2  19       59.51       64.98      3.63 o 
   1   2  19       27.84       26.90      2.16 o 
   2   2  19       11.01       11.67      1.70 o 
   3   2  19      107.80       71.81      2.91 o 
  -5   3  19       14.67       10.50      1.20 o 
  -4   3  19       37.24       43.28      3.55 o 
  -3   3  19       59.18       62.23      3.13 o 
  -2   3  19        0.38        1.03      0.60 o 
  -1   3  19       37.05       45.04      3.73 o 
   0   3  19       26.45       29.71      2.38 o 
   1   3  19       10.43       15.05      2.11 o 
   2   3  19       46.57       40.58      3.06 o 
  -4   4  19      205.76      228.91      7.49 o 
  -3   4  19      275.65      299.15      5.90 o 
  -2   4  19       32.31       29.65      2.45 o 
  -1   4  19      120.87      124.12      4.93 o 
   0   4  19       93.67       94.75      4.04 o 
   1   4  19       58.25       46.65      3.59 o 
   2   4  19       66.04       65.23      3.66 o 
  -4   5  19        3.22        2.72      0.80 o 
  -3   5  19       57.45       57.83      3.00 o 
  -2   5  19        1.27        2.21      0.96 o 
  -1   5  19       62.39       70.50      3.48 o 
   0   5  19       52.78       59.00      4.18 o 
   1   5  19      268.18      284.11      8.41 o 
   2   5  19      137.28      123.34      3.17 o 
  -4   6  19       31.83       33.79      2.28 o 
  -3   6  19       19.16       24.46      1.80 o 
  -2   6  19       49.76       54.95      2.69 o 
  -1   6  19      244.67      230.06      7.91 o 
   0   6  19       57.26       56.06      3.81 o 
   1   6  19      167.38      167.38      5.88 o 
   2   6  19      113.52       80.91      3.22 o 
  -3   7  19       86.81       73.23      3.93 o 
  -2   7  19      131.34      141.69      6.17 o 
  -1   7  19      123.91      135.22      4.03 o 
   0   7  19        1.53        2.23      0.54 o 
   1   7  19      139.10      126.60     12.10 o 
  -3   8  19       40.99       40.32      2.37 o 
  -2   8  19       71.57       76.31      3.93 o 
  -1   8  19        3.45        3.99      0.97 o 
   0   8  19       17.26       15.12      1.70 o 
  -1   9  19       21.35       18.18      1.62 o 
  -4   0  20        6.50        5.03      1.03 o 
  -2   0  20      246.75      213.05      6.26 o 
   0   0  20     1232.43     1262.82     18.85 o 
   2   0  20       24.91       15.72      1.44 o 
  -4   1  20      180.63      170.31     11.36 o 
  -3   1  20      345.38      394.33     13.10 o 
  -2   1  20       74.13       71.77      2.59 o 
  -1   1  20       27.28       25.78      1.73 o 
   0   1  20      161.94      147.03      3.86 o 
   1   1  20      163.20      156.85      4.06 o 
   2   1  20      120.41       95.85      3.85 o 
  -4   2  20      566.88      580.68     11.35 o 
  -3   2  20      248.41      281.32      9.55 o 
  -2   2  20      669.73      729.32     30.19 o 
  -1   2  20       41.63       40.44      2.76 o 
   0   2  20      144.11      138.55      4.85 o 
   1   2  20       84.69       84.06      4.57 o 
   2   2  20      239.48      206.42      5.79 o 
  -4   3  20        0.38        0.54      0.46 o 
  -3   3  20       36.71       32.26      3.19 o 
  -2   3  20       91.59      104.70      6.27 o 
  -1   3  20      364.72      400.90      8.36 o 
   0   3  20      108.83      109.98      4.17 o 
   1   3  20      255.84      250.52      7.69 o 
   2   3  20        0.11        1.72      0.59 o 
  -4   4  20      109.86      105.40      4.18 o 
  -3   4  20        3.48        3.76      0.98 o 
  -2   4  20      618.30      597.55     20.57 o 
  -1   4  20       90.88       95.53      4.21 o 
   0   4  20      202.69      197.32      7.40 o 
   1   4  20      330.58      322.46      8.44 o 
   2   4  20       98.22       79.54      3.29 o 
  -3   5  20      357.66      393.89      6.70 o 
  -2   5  20      158.43      153.44      6.30 o 
  -1   5  20       10.90       10.05      1.64 o 
   0   5  20       61.01       66.06      3.98 o 
   1   5  20       98.91      104.26      4.46 o 
  -3   6  20        0.40        1.60      0.40 o 
  -2   6  20       94.61       93.22      3.22 o 
  -1   6  20        4.02        6.22      0.87 o 
   0   6  20      868.87      835.34     11.18 o 
   1   6  20        2.96        3.78      0.54 o 
  -2   7  20      159.61      186.27      6.01 o 
  -1   7  20      161.02      159.40      5.39 o 
   0   7  20      121.18      127.53      4.66 o 
  -3   0  21       33.34       36.57      2.72 o 
  -1   0  21       14.23        8.57      1.18 o 
   1   0  21       93.47       68.33      3.14 o 
  -4   1  21      365.91      333.56      6.51 o 
  -3   1  21       13.90       13.39      1.17 o 
  -2   1  21      156.98      146.14      4.12 o 
  -1   1  21       26.92       24.91      1.49 o 
   0   1  21      153.82      144.96      5.77 o 
   1   1  21       13.54       11.83      1.46 o 
  -4   2  21      125.36      109.00      3.78 o 
  -3   2  21       19.84       18.60      2.11 o 
  -2   2  21      237.05      225.89      7.80 o 
  -1   2  21        0.67        0.24      0.56 o 
   0   2  21      309.25      281.21      8.14 o 
   1   2  21       58.09       52.46      3.03 o 
  -3   3  21       79.52       96.62      4.58 o 
  -2   3  21      268.69      286.19      8.51 o 
  -1   3  21        3.89        2.30      0.81 o 
   0   3  21      223.68      226.58      7.13 o 
   1   3  21       11.86        9.13      1.26 o 
  -3   4  21      154.82      168.43      5.53 o 
  -2   4  21      629.02      610.52     11.68 o 
  -1   4  21       28.87       28.45      2.60 o 
   0   4  21       63.04       69.05      3.73 o 
   1   4  21      210.61      204.69      5.50 o 
  -3   5  21        0.01        0.87      0.41 o 
  -2   5  21       36.57       38.61      1.92 o 
  -1   5  21        6.79        6.21      0.86 o 
   0   5  21       20.29       18.24      1.78 o 
  -2   6  21       11.27       11.35      0.92 o 
  -1   6  21      187.92      167.69      3.50 o 
   0   6  21       92.97       82.99      6.34 o 
  -2   0  22      101.13      101.09      4.03 o 
  -3   1  22       11.55       10.64      1.17 o 
  -2   1  22       48.10       43.93      2.81 o 
  -1   1  22      491.04      453.52      9.05 o 
   0   1  22      231.08      198.95      5.44 o 
  -3   2  22        1.79        4.62      0.82 o 
  -2   2  22       72.03       70.89      3.61 o 
  -1   2  22       43.09       37.69      2.69 o 
   0   2  22       62.64       51.42      2.85 o 
  -2   3  22        3.55        5.45      0.96 o 
  -1   3  22        8.58       10.12      1.36 o 
   0   3  22        2.54        0.75      0.38 o 
  -2   4  22      431.48      441.58      8.04 o 
  -1   4  22        0.76        1.45      0.38 o 
   0   4  22      158.43      143.86      4.32 o 
                                                 
